# Supplementary material for: Hemiphyllodactylus ziegleri sp. nov. (Squamata, Gekkonidae), a new karst-dwelling gecko species from Son La Province, Vietnam
Source: Zookeys. 2026 Feb 4;1268:75–94. doi: 10.3897/zookeys.1268.174678 (PMC12895188; doi:10.3897/zookeys.1268.174678)
Supplement: XML Treatment for Hemiphyllodactylus ziegleri [file zookeys.1268.174678-treatment1.xml]

<!DOCTYPE tp:taxon-treatment
  PUBLIC "-//TaxonX//DTD Taxonomic Treatment Publishing DTD v0 20100105//EN" "tax-treatment-NSO.dtd">
<tp:taxon-treatment xmlns:tp="http://www.plazi.org/taxpub"><tp:treatment-meta><kwd-group><label>Taxon classification</label><kwd>
                <named-content content-type="kingdom">Animalia</named-content>
              </kwd><kwd>
                <named-content content-type="order">Squamata</named-content>
              </kwd><kwd>
                <named-content content-type="family">Gekkonidae</named-content>
              </kwd></kwd-group><mixed-citation publication-type="journal"><person-group><name><surname>Pham</surname><given-names>Anh Van</given-names></name><name><surname>Nguyen</surname><given-names>Truong Quang</given-names></name><name><surname>Pham</surname><given-names>Cuong The</given-names></name><name><surname>Ngo</surname><given-names>Hanh Thi</given-names></name><name><surname>Le</surname><given-names>Minh Duc</given-names></name></person-group><article-title><italic><tp:taxon-name><tp:taxon-name-part taxon-name-part-type="genus" reg="Hemiphyllodactylus">Hemiphyllodactylus</tp:taxon-name-part> <tp:taxon-name-part taxon-name-part-type="species" reg="ziegleri">ziegleri</tp:taxon-name-part></tp:taxon-name></italic> sp. nov. (<tp:taxon-name><tp:taxon-name-part taxon-name-part-type="order" reg="Squamata">Squamata</tp:taxon-name-part></tp:taxon-name>, <tp:taxon-name><tp:taxon-name-part taxon-name-part-type="family" reg="Gekkonidae">Gekkonidae</tp:taxon-name-part></tp:taxon-name>), a new karst-dwelling gecko species from Son La Province, Vietnam</article-title><source>Zookeys</source><day>04</day><month>02</month><year>2026</year><volume>1268</volume><fpage>75</fpage><lpage>94</lpage><pub-id pub-id-type="doi">10.3897/zookeys.1268.174678</pub-id></mixed-citation></tp:treatment-meta><tp:nomenclature><tp:taxon-name><object-id xmlns:xlink="http://www.w3.org/1999/xlink" content-type="arpha" xlink:type="simple">3945F607-99BD-5882-A58A-9753B1374A72</object-id>
                    		<tp:taxon-name-part taxon-name-part-type="genus" reg="Hemiphyllodactylus">Hemiphyllodactylus</tp:taxon-name-part> <tp:taxon-name-part taxon-name-part-type="species" reg="ziegleri">ziegleri</tp:taxon-name-part>
                    	
                    		<object-id xmlns:xlink="http://www.w3.org/1999/xlink" content-type="zoobank" xlink:type="simple">https://zoobank.org/946C7128-AEFD-4BEC-AA03-22757836BAEC</object-id>
                    	</tp:taxon-name><tp:taxon-status xmlns:xlink="http://www.w3.org/1999/xlink" xlink:type="simple">sp. nov.</tp:taxon-status><xref ref-type="fig" rid="F3">Figs 3</xref><xref ref-type="fig" rid="F5">, 5</xref></tp:nomenclature><tp:treatment-sec sec-type="Type material"><title>Type material.</title><p><bold><italic>Holotype</italic></bold>. <abbrev xmlns:xlink="http://www.w3.org/1999/xlink" content-type="institution" xlink:title="University of Science" xlink:type="simple">HUS</abbrev> 2025. 06 (Field number PAT 188) (Fig. <xref ref-type="fig" rid="F4">4</xref>), adult male, collected on 15 July 2013 by A.V. Pham, on a limestone cliff in the corn field (<named-content xmlns:xlink="http://www.w3.org/1999/xlink" content-type="dwc:verbatimCoordinates" xlink:type="simple">20°43.480'N, 104°54.344'E</named-content>, at an elevation of 1020 m a.s.l.), Nong Vai Village, Co Ma Commune in Copia NR, Son La Province, northern Vietnam. <bold><italic>Paratypes</italic></bold>. <abbrev xmlns:xlink="http://www.w3.org/1999/xlink" content-type="institution" xlink:title="University of Science" xlink:type="simple">HUS</abbrev>. 2025.07 (Field number PAT 95), <abbrev xmlns:xlink="http://www.w3.org/1999/xlink" content-type="institution" xlink:title="Institute of Biology" xlink:type="simple">IB</abbrev> R.6431 (Field PAT.186), <abbrev xmlns:xlink="http://www.w3.org/1999/xlink" content-type="institution" xlink:title="University of Science" xlink:type="simple">HUS</abbrev>.2025.08 (Field PAT.187), <abbrev xmlns:xlink="http://www.w3.org/1999/xlink" content-type="institution" xlink:title="University of Science" xlink:type="simple">HUS</abbrev>.2025.09 (Field number PAT. 92), <abbrev xmlns:xlink="http://www.w3.org/1999/xlink" content-type="institution" xlink:title="University of Science" xlink:type="simple">HUS</abbrev>.2025.10 (Field number PAT. 93), <abbrev xmlns:xlink="http://www.w3.org/1999/xlink" content-type="institution" xlink:title="Institute of Biology" xlink:type="simple">IB</abbrev> R.6432 (Field number PAT. 94) (Fig. <xref ref-type="fig" rid="F5">5A</xref>), and <abbrev xmlns:xlink="http://www.w3.org/1999/xlink" content-type="institution" xlink:title="University of Science" xlink:type="simple">HUS</abbrev>.2025.11 (Field PAT.220) (Fig. <xref ref-type="fig" rid="F5">5B</xref>), adult female, the same data as the holotype; <abbrev xmlns:xlink="http://www.w3.org/1999/xlink" content-type="institution" xlink:title="Institute of Biology" xlink:type="simple">IB</abbrev> R.6433 (Field SL.2014.33), adult male, collected on 16 September 2014 by T. Q. Nguyen and A.V. Pham on a limestone cliff, Nong Vai Village, Co Ma Commune in Copia NR (<named-content xmlns:xlink="http://www.w3.org/1999/xlink" content-type="dwc:verbatimCoordinates" xlink:type="simple">20°43.481'N, 104°54.349'E</named-content>, at an elevation of 1020 m a.s.l.).</p><fig id="F3" position="float" orientation="portrait"><object-id xmlns:xlink="http://www.w3.org/1999/xlink" content-type="doi" xlink:type="simple">10.3897/zookeys.1268.174678.figure3</object-id><object-id xmlns:xlink="http://www.w3.org/1999/xlink" content-type="arpha" xlink:type="simple">50876786-2F3D-59E7-A522-18F4387EF969</object-id><label>Figure 3.</label><caption><p>The male holotype of <italic><tp:taxon-name><tp:taxon-name-part taxon-name-part-type="genus" reg="Hemiphyllodactylus">Hemiphyllodactylus</tp:taxon-name-part> <tp:taxon-name-part taxon-name-part-type="species" reg="ziegleri">ziegleri</tp:taxon-name-part></tp:taxon-name></italic> sp. nov. (<abbrev xmlns:xlink="http://www.w3.org/1999/xlink" content-type="institution" xlink:title="University of Science" xlink:type="simple">HUS</abbrev>.2025.06) in life. <bold>A</bold>. Dorsal view; <bold>B</bold>. Ventral view. Photos: A.V.P.</p></caption><graphic xmlns:xlink="http://www.w3.org/1999/xlink" xlink:href="zookeys-1268-075_article-174678__-g003.jpg" id="oo_1527440.jpg" position="float" orientation="portrait" xlink:type="simple"><uri content-type="original_file" xlink:type="simple">https://binary.pensoft.net/fig/1527440</uri></graphic></fig><fig id="F4" position="float" orientation="portrait"><object-id xmlns:xlink="http://www.w3.org/1999/xlink" content-type="doi" xlink:type="simple">10.3897/zookeys.1268.174678.figure4</object-id><object-id xmlns:xlink="http://www.w3.org/1999/xlink" content-type="arpha" xlink:type="simple">D176FF21-294D-5C46-BFB4-568DFA50962D</object-id><label>Figure 4.</label><caption><p>The male holotype of <italic><tp:taxon-name><tp:taxon-name-part taxon-name-part-type="genus" reg="Hemiphyllodactylus">Hemiphyllodactylus</tp:taxon-name-part> <tp:taxon-name-part taxon-name-part-type="species" reg="ziegleri">ziegleri</tp:taxon-name-part></tp:taxon-name></italic> sp. nov. (<abbrev xmlns:xlink="http://www.w3.org/1999/xlink" content-type="institution" xlink:title="University of Science" xlink:type="simple">HUS</abbrev>.2025.06) in preservative: Head. <bold>A</bold>. Dorsal view; <bold>B</bold>. Ventral view; <bold>C</bold>. Lateral view; <bold>D</bold>. Subdigital view of right hand; <bold>E</bold>. Subdigital view of right foot; <bold>F</bold>. Precloacal region with precloacal and femoral pores in a continuous series. Photos: A.V.P. Scale bar: 1 mm.</p></caption><graphic xmlns:xlink="http://www.w3.org/1999/xlink" xlink:href="zookeys-1268-075_article-174678__-g004.jpg" id="oo_1527441.jpg" position="float" orientation="portrait" xlink:type="simple"><uri content-type="original_file" xlink:type="simple">https://binary.pensoft.net/fig/1527441</uri></graphic></fig><fig id="F5" position="float" orientation="portrait"><object-id xmlns:xlink="http://www.w3.org/1999/xlink" content-type="doi" xlink:type="simple">10.3897/zookeys.1268.174678.figure5</object-id><object-id xmlns:xlink="http://www.w3.org/1999/xlink" content-type="arpha" xlink:type="simple">BD126C12-83A8-516F-8EBA-76B6DE8DD54B</object-id><label>Figure 5.</label><caption><p><italic><tp:taxon-name><tp:taxon-name-part taxon-name-part-type="genus" reg="Hemiphyllodactylus">Hemiphyllodactylus</tp:taxon-name-part> <tp:taxon-name-part taxon-name-part-type="species" reg="ziegleri">ziegleri</tp:taxon-name-part></tp:taxon-name></italic> sp. nov. in life. <bold>A</bold>. The male paratype (<abbrev xmlns:xlink="http://www.w3.org/1999/xlink" content-type="institution" xlink:title="Institute of Biology" xlink:type="simple">IB</abbrev> R.6432); <bold>B</bold>. The female paratype (<abbrev xmlns:xlink="http://www.w3.org/1999/xlink" content-type="institution" xlink:title="Institute of Biology" xlink:type="simple">IB</abbrev> R.6433). Photos: A.V.P.</p></caption><graphic xmlns:xlink="http://www.w3.org/1999/xlink" xlink:href="zookeys-1268-075_article-174678__-g005.jpg" id="oo_1527442.jpg" position="float" orientation="portrait" xlink:type="simple"><uri content-type="original_file" xlink:type="simple">https://binary.pensoft.net/fig/1527442</uri></graphic></fig></tp:treatment-sec><tp:treatment-sec sec-type="Diagnosis"><title>Diagnosis.</title><p>A bisexual taxon; <abbrev xmlns:xlink="http://www.w3.org/1999/xlink" xlink:title="snout-vent length" xlink:type="simple">SVL</abbrev> of adult males 38.7–41.9 mm, adult females 47.0–49.3 mm; dorsal scale rows 21–27; ventral scale rows 12–16; chin scales bordering mental and first infralabial distinctly enlarged; digital lamellae formula 3444 (forefoot) and 4555/4 (hindfoot);femoral and precloacal pores 21–23 in males, absent in females; cloacal spur single, present in both sexes; dorsal trunk pattern yellowish grey; body with a discontinuous light dorsolateral stripe.</p></tp:treatment-sec><tp:treatment-sec sec-type="Description of holotype"><title>Description of holotype.</title><p><bold><italic>Body</italic></bold> dorsolaterally flattened, size small <abbrev xmlns:xlink="http://www.w3.org/1999/xlink" xlink:title="snout-vent length" xlink:type="simple">SVL</abbrev> 41.9 mm, tail regenerated (<abbrev xmlns:xlink="http://www.w3.org/1999/xlink" xlink:title="tail length" xlink:type="simple">TaL</abbrev> 16.2 mm+), trunk length (TrunkL 20.08 mm), head longer than wide (<abbrev xmlns:xlink="http://www.w3.org/1999/xlink" xlink:title="head length" xlink:type="simple">HeadL</abbrev> 9.62 mm, <abbrev xmlns:xlink="http://www.w3.org/1999/xlink" xlink:title="head width" xlink:type="simple">HeadW</abbrev> 7.24 mm), eye moderate (<abbrev xmlns:xlink="http://www.w3.org/1999/xlink" xlink:title="eye diameter" xlink:type="simple">EyeD</abbrev> 2.68 mm), ear opening oblique (<abbrev xmlns:xlink="http://www.w3.org/1999/xlink" xlink:title="ear diameter" xlink:type="simple">EarD</abbrev> 0.91 mm), nar-eye length (<abbrev xmlns:xlink="http://www.w3.org/1999/xlink" xlink:title="naris-eye length" xlink:type="simple">NarEye</abbrev> 3.24 mm), snout-eye length (<abbrev xmlns:xlink="http://www.w3.org/1999/xlink" xlink:title="snout-eye length" xlink:type="simple">SnEye</abbrev> 4.51 mm), internarial distance (<abbrev xmlns:xlink="http://www.w3.org/1999/xlink" xlink:title="internarial width" xlink:type="simple">SnW</abbrev> 1.59 mm). <bold><italic>Proportions</italic></bold>: TrunkL/<abbrev xmlns:xlink="http://www.w3.org/1999/xlink" xlink:title="snout-vent length" xlink:type="simple">SVL</abbrev> 0.48, <abbrev xmlns:xlink="http://www.w3.org/1999/xlink" xlink:title="head length" xlink:type="simple">HeadL</abbrev>/<abbrev xmlns:xlink="http://www.w3.org/1999/xlink" xlink:title="snout-vent length" xlink:type="simple">SVL</abbrev> 0.23, <abbrev xmlns:xlink="http://www.w3.org/1999/xlink" xlink:title="head width" xlink:type="simple">HeadW</abbrev>/<abbrev xmlns:xlink="http://www.w3.org/1999/xlink" xlink:title="snout-vent length" xlink:type="simple">SVL</abbrev> 0.17, <abbrev xmlns:xlink="http://www.w3.org/1999/xlink" xlink:title="head width" xlink:type="simple">HeadW</abbrev>/<abbrev xmlns:xlink="http://www.w3.org/1999/xlink" xlink:title="head length" xlink:type="simple">HeadL</abbrev> 0.75, <abbrev xmlns:xlink="http://www.w3.org/1999/xlink" xlink:title="snout-eye length" xlink:type="simple">SnEye</abbrev>/<abbrev xmlns:xlink="http://www.w3.org/1999/xlink" xlink:title="head length" xlink:type="simple">HeadL</abbrev> 0.47, <abbrev xmlns:xlink="http://www.w3.org/1999/xlink" xlink:title="naris-eye length" xlink:type="simple">NarEye</abbrev>/<abbrev xmlns:xlink="http://www.w3.org/1999/xlink" xlink:title="head length" xlink:type="simple">HeadL</abbrev> 0.34, <abbrev xmlns:xlink="http://www.w3.org/1999/xlink" xlink:title="eye diameter" xlink:type="simple">EyeD</abbrev>/<abbrev xmlns:xlink="http://www.w3.org/1999/xlink" xlink:title="head length" xlink:type="simple">HeadL</abbrev> 0.28, <abbrev xmlns:xlink="http://www.w3.org/1999/xlink" xlink:title="internarial width" xlink:type="simple">SnW</abbrev>/<abbrev xmlns:xlink="http://www.w3.org/1999/xlink" xlink:title="head length" xlink:type="simple">HeadL</abbrev> 0.17, <abbrev xmlns:xlink="http://www.w3.org/1999/xlink" xlink:title="eye diameter" xlink:type="simple">EyeD</abbrev>/<abbrev xmlns:xlink="http://www.w3.org/1999/xlink" xlink:title="naris-eye length" xlink:type="simple">NarEye</abbrev> 0.83, <abbrev xmlns:xlink="http://www.w3.org/1999/xlink" xlink:title="internarial width" xlink:type="simple">SnW</abbrev>/<abbrev xmlns:xlink="http://www.w3.org/1999/xlink" xlink:title="head width" xlink:type="simple">HeadW</abbrev> 0.22; pupil vertical; ear opening oblique, oval, approximately 37% of the eye diameter, without bordering enlarged scales.</p><p><bold><italic>Scalation</italic></bold>. Rostral very large, wider than high (RW 1.62 mm, RH 0.95 mm), with a shallow suture; supralabials 10/10, enlarged from rostral to below eye, smaller in subocular rictus; naris in contact with rostral, first supralabial, supranasal, and three nasals posteriorly on each side; supranasals separated from each other by two small granular internasals; snout flat, covered by granular scales; infralabials 9/9; mental triangular, wider than long, bordered laterally by first infralabials and posteriorly by two large postmentals; bordered laterally by first infralabials and posteriorly by two large postmentals; two large postmentals in contact with mental and first infralabials anteriorly; seven chin scales; gular scales small, subimbricate; throat and pectoral scales which grade into slightly larger, subimbricate. Dorsal scales small, granular, 25–27 scale rows at midbody contained within one eye diameter, enlarged tubercles absent; ventrolateral folds absent; ventral scales, flat, larger than dorsal scales; enlarged, femoral and precloacal scales; 21 pore-bearing femoral and precloacal scales, in a continuous row; cloacal spur one; dorsal surface of fore and hindlimbs covered with granular scales; terminal two phalanges free, claws absent on first finger and on first toe, present on second to fifth digit of fore and hindfoot; pads of digits II–V each with large triangular lamellae, digital formula 3443 (forefoot) and 4544 (hindfoot); lamellae five on first fingers, five on first toes; dorsal caudal scales granular; subcaudals flat, slightly larger than dorsal caudal scales.</p></tp:treatment-sec><tp:treatment-sec sec-type="Coloration in preservative"><title>Coloration in preservative.</title><p>Dorsal surface of head and body yellowish grey; a light brown streak originating from posterior corner of eye to the neck; neck and dorsum with a row of light spots on each side; dorsal surface of limbs grey with dark bars; upper lips with dark bars; lower lips white; throat white; venter and precloacal region cream with small dark brown dots; testes white, unpigmented. For color and pattern in life see Fig. <xref ref-type="fig" rid="F3">3</xref>.</p></tp:treatment-sec><tp:treatment-sec sec-type="Sexual dimorphism and variation"><title>Sexual dimorphism and variation.</title><p>Females differ from males in the absence of hemipenial swellings at the tail base. The scale counts vary among the type series: scales between supranasals 1–3; supralabials 10–12; infralabials 9 or 10; chin scales 4–7; dorsal scale rows 21–27; ventral scale rows 12–16; precloacal pores absent in females (see Table <xref ref-type="table" rid="T2">2</xref>).</p><table-wrap id="T2" position="float" orientation="portrait"><label>Table 2.</label><caption><p>Morphological characters of <italic><tp:taxon-name><tp:taxon-name-part taxon-name-part-type="genus" reg="Hemiphyllodactylus">Hemiphyllodactylus</tp:taxon-name-part> <tp:taxon-name-part taxon-name-part-type="species" reg="ziegleri">ziegleri</tp:taxon-name-part></tp:taxon-name></italic> sp. nov. from Son La Province, Vietnam (measurements in mm, * = regenerated or broken tail, min = minimum, max = maximum, other abbreviations defined in the text).</p></caption><table><tbody><tr><th rowspan="2" colspan="1">Characters</th><th rowspan="1" colspan="1"><abbrev xmlns:xlink="http://www.w3.org/1999/xlink" content-type="institution" xlink:title="University of Science" xlink:type="simple">HUS</abbrev>.2025.06</th><th rowspan="1" colspan="1"><abbrev xmlns:xlink="http://www.w3.org/1999/xlink" content-type="institution" xlink:title="University of Science" xlink:type="simple">HUS</abbrev>.2025.08</th><th rowspan="1" colspan="1"><abbrev xmlns:xlink="http://www.w3.org/1999/xlink" content-type="institution" xlink:title="Institute of Biology" xlink:type="simple">IB</abbrev> R.6431</th><th rowspan="1" colspan="1"><abbrev xmlns:xlink="http://www.w3.org/1999/xlink" content-type="institution" xlink:title="University of Science" xlink:type="simple">HUS</abbrev>.2025.07</th><th rowspan="1" colspan="1"><abbrev xmlns:xlink="http://www.w3.org/1999/xlink" content-type="institution" xlink:title="Institute of Biology" xlink:type="simple">IB</abbrev> R.6433</th><th rowspan="2" colspan="1">Min-max</th><th rowspan="1" colspan="1"><abbrev xmlns:xlink="http://www.w3.org/1999/xlink" content-type="institution" xlink:title="University of Science" xlink:type="simple">HUS</abbrev>.2025.09</th><th rowspan="1" colspan="1"><abbrev xmlns:xlink="http://www.w3.org/1999/xlink" content-type="institution" xlink:title="University of Science" xlink:type="simple">HUS</abbrev>.2025.10</th><th rowspan="1" colspan="1"><abbrev xmlns:xlink="http://www.w3.org/1999/xlink" content-type="institution" xlink:title="Institute of Biology" xlink:type="simple">IB</abbrev> R.6432</th><th rowspan="1" colspan="1"><abbrev xmlns:xlink="http://www.w3.org/1999/xlink" content-type="institution" xlink:title="University of Science" xlink:type="simple">HUS</abbrev>.2025.11</th><th rowspan="2" colspan="1">Min-max</th></tr><tr><th rowspan="1" colspan="1">Holotype</th><th rowspan="1" colspan="1">Paratype</th><th rowspan="1" colspan="1">Paratype</th><th rowspan="1" colspan="1">Paratype</th><th rowspan="1" colspan="1">Paratype</th><th rowspan="1" colspan="1">Paratype</th><th rowspan="1" colspan="1">Paratype</th><th rowspan="1" colspan="1">Paratype</th><th rowspan="1" colspan="1">Paratype</th></tr><tr><td rowspan="1" colspan="1">
                      <bold>Sex</bold>
                    </td><td rowspan="1" colspan="1">M</td><td rowspan="1" colspan="1">M</td><td rowspan="1" colspan="1">M</td><td rowspan="1" colspan="1">M</td><td rowspan="1" colspan="1">M</td><td rowspan="1" colspan="1"/><td rowspan="1" colspan="1">F</td><td rowspan="1" colspan="1">F</td><td rowspan="1" colspan="1">F</td><td rowspan="1" colspan="1">F</td><td rowspan="1" colspan="1"/></tr><tr><td rowspan="1" colspan="1">
                      <bold>
                        <abbrev xmlns:xlink="http://www.w3.org/1999/xlink" xlink:title="snout-vent length" xlink:type="simple">SVL</abbrev>
                      </bold>
                    </td><td rowspan="1" colspan="1">41.9</td><td rowspan="1" colspan="1">41.8</td><td rowspan="1" colspan="1">41.3</td><td rowspan="1" colspan="1">38.7</td><td rowspan="1" colspan="1">40</td><td rowspan="1" colspan="1">38.7–41.9</td><td rowspan="1" colspan="1">49.3</td><td rowspan="1" colspan="1">47.2</td><td rowspan="1" colspan="1">47</td><td rowspan="1" colspan="1">47.5</td><td rowspan="1" colspan="1">47–49.3</td></tr><tr><td rowspan="1" colspan="1">
                      <bold>
                        <abbrev xmlns:xlink="http://www.w3.org/1999/xlink" xlink:title="tail length" xlink:type="simple">TaL</abbrev>
                      </bold>
                    </td><td rowspan="1" colspan="1">12.6*</td><td rowspan="1" colspan="1">18.6*</td><td rowspan="1" colspan="1">32.64</td><td rowspan="1" colspan="1">26.5*</td><td rowspan="1" colspan="1">26.9*</td><td rowspan="1" colspan="1"/><td rowspan="1" colspan="1">30.18*</td><td rowspan="1" colspan="1">28.7*</td><td rowspan="1" colspan="1">31.21</td><td rowspan="1" colspan="1">36.0</td><td rowspan="1" colspan="1">31.21–36</td></tr><tr><td rowspan="1" colspan="1">
                      <bold>TrunkL</bold>
                    </td><td rowspan="1" colspan="1">20.08</td><td rowspan="1" colspan="1">21.8</td><td rowspan="1" colspan="1">20.68</td><td rowspan="1" colspan="1">19.5</td><td rowspan="1" colspan="1">20.3</td><td rowspan="1" colspan="1">19.5–21.8</td><td rowspan="1" colspan="1">23.8</td><td rowspan="1" colspan="1">23</td><td rowspan="1" colspan="1">23.2</td><td rowspan="1" colspan="1">24.05</td><td rowspan="1" colspan="1">23–24.05</td></tr><tr><td rowspan="1" colspan="1">
                      <bold>
                        <abbrev xmlns:xlink="http://www.w3.org/1999/xlink" xlink:title="eye diameter" xlink:type="simple">EyeD</abbrev>
                      </bold>
                    </td><td rowspan="1" colspan="1">2.68</td><td rowspan="1" colspan="1">2.62</td><td rowspan="1" colspan="1">2.56</td><td rowspan="1" colspan="1">2.55</td><td rowspan="1" colspan="1">2.6</td><td rowspan="1" colspan="1">2.55–2.68</td><td rowspan="1" colspan="1">3.23</td><td rowspan="1" colspan="1">3.11</td><td rowspan="1" colspan="1">3.09</td><td rowspan="1" colspan="1">2.9</td><td rowspan="1" colspan="1">2.9–3.23</td></tr><tr><td rowspan="1" colspan="1">
                      <bold>
                        <abbrev xmlns:xlink="http://www.w3.org/1999/xlink" xlink:title="head length" xlink:type="simple">HeadL</abbrev>
                      </bold>
                    </td><td rowspan="1" colspan="1">9.62</td><td rowspan="1" colspan="1">9.67</td><td rowspan="1" colspan="1">9.69</td><td rowspan="1" colspan="1">9.32</td><td rowspan="1" colspan="1">9.54</td><td rowspan="1" colspan="1">9.32–9.69</td><td rowspan="1" colspan="1">11.5</td><td rowspan="1" colspan="1">11.35</td><td rowspan="1" colspan="1">11.26</td><td rowspan="1" colspan="1">10.6</td><td rowspan="1" colspan="1">10.6–11.5</td></tr><tr><td rowspan="1" colspan="1">
                      <bold>
                        <abbrev xmlns:xlink="http://www.w3.org/1999/xlink" xlink:title="head width" xlink:type="simple">HeadW</abbrev>
                      </bold>
                    </td><td rowspan="1" colspan="1">7.24</td><td rowspan="1" colspan="1">7.08</td><td rowspan="1" colspan="1">7.22</td><td rowspan="1" colspan="1">6.94</td><td rowspan="1" colspan="1">7.02</td><td rowspan="1" colspan="1">6.94–7.24</td><td rowspan="1" colspan="1">9.1</td><td rowspan="1" colspan="1">9</td><td rowspan="1" colspan="1">8.9</td><td rowspan="1" colspan="1">7.96</td><td rowspan="1" colspan="1">7.96–9.1</td></tr><tr><td rowspan="1" colspan="1">
                      <bold>Nare-eye length (<abbrev xmlns:xlink="http://www.w3.org/1999/xlink" xlink:title="naris-eye length" xlink:type="simple">NarEye</abbrev>)</bold>
                    </td><td rowspan="1" colspan="1">3.24</td><td rowspan="1" colspan="1">3.2</td><td rowspan="1" colspan="1">3.22</td><td rowspan="1" colspan="1">3.2</td><td rowspan="1" colspan="1">3.29</td><td rowspan="1" colspan="1">3.2–3.29</td><td rowspan="1" colspan="1">4.09</td><td rowspan="1" colspan="1">3.94</td><td rowspan="1" colspan="1">3.92</td><td rowspan="1" colspan="1">3.5</td><td rowspan="1" colspan="1">3.5–4.09</td></tr><tr><td rowspan="1" colspan="1">
                      <bold>Snout-eye length (<abbrev xmlns:xlink="http://www.w3.org/1999/xlink" xlink:title="snout-eye length" xlink:type="simple">SnEye</abbrev>)</bold>
                    </td><td rowspan="1" colspan="1">4.51</td><td rowspan="1" colspan="1">4.59</td><td rowspan="1" colspan="1">4.58</td><td rowspan="1" colspan="1">4.3</td><td rowspan="1" colspan="1">4.45</td><td rowspan="1" colspan="1">4.3–4.59</td><td rowspan="1" colspan="1">5.45</td><td rowspan="1" colspan="1">5.44</td><td rowspan="1" colspan="1">5.15</td><td rowspan="1" colspan="1">5.06</td><td rowspan="1" colspan="1">5.06–5.45</td></tr><tr><td rowspan="1" colspan="1">
                      <bold>Internarial distance (<abbrev xmlns:xlink="http://www.w3.org/1999/xlink" xlink:title="internarial width" xlink:type="simple">SnW</abbrev>)</bold>
                    </td><td rowspan="1" colspan="1">1.59</td><td rowspan="1" colspan="1">1.75</td><td rowspan="1" colspan="1">1.77</td><td rowspan="1" colspan="1">1.48</td><td rowspan="1" colspan="1">1.6</td><td rowspan="1" colspan="1">1.48–1.77</td><td rowspan="1" colspan="1">2.06</td><td rowspan="1" colspan="1">2.12</td><td rowspan="1" colspan="1">1.89</td><td rowspan="1" colspan="1">1.96</td><td rowspan="1" colspan="1">1.89–2.12</td></tr><tr><td rowspan="1" colspan="1">
                      <bold>Ear opning diameter (<abbrev xmlns:xlink="http://www.w3.org/1999/xlink" xlink:title="ear diameter" xlink:type="simple">EarD</abbrev>)</bold>
                    </td><td rowspan="1" colspan="1">0.91</td><td rowspan="1" colspan="1">0.96</td><td rowspan="1" colspan="1">0.92</td><td rowspan="1" colspan="1">0.9</td><td rowspan="1" colspan="1">0.97</td><td rowspan="1" colspan="1">0.9–0.97</td><td rowspan="1" colspan="1">1.11</td><td rowspan="1" colspan="1">1.12</td><td rowspan="1" colspan="1">1.08</td><td rowspan="1" colspan="1">1.06</td><td rowspan="1" colspan="1">1.06–1.12</td></tr><tr><td rowspan="1" colspan="1">
                      <bold><abbrev xmlns:xlink="http://www.w3.org/1999/xlink" xlink:title="ear diameter" xlink:type="simple">EarD</abbrev>/<abbrev xmlns:xlink="http://www.w3.org/1999/xlink" xlink:title="eye diameter" xlink:type="simple">EyeD</abbrev></bold>
                    </td><td rowspan="1" colspan="1">0.34</td><td rowspan="1" colspan="1">0.37</td><td rowspan="1" colspan="1">0.36</td><td rowspan="1" colspan="1">0.35</td><td rowspan="1" colspan="1">0.37</td><td rowspan="1" colspan="1">0.34–0.37</td><td rowspan="1" colspan="1">0.34</td><td rowspan="1" colspan="1">0.36</td><td rowspan="1" colspan="1">0.35</td><td rowspan="1" colspan="1">0.37</td><td rowspan="1" colspan="1">0.34–0.37</td></tr><tr><td rowspan="1" colspan="1">
                      <bold>Trunk/<abbrev xmlns:xlink="http://www.w3.org/1999/xlink" xlink:title="snout-vent length" xlink:type="simple">SVL</abbrev></bold>
                    </td><td rowspan="1" colspan="1">0.48</td><td rowspan="1" colspan="1">0.52</td><td rowspan="1" colspan="1">0.50</td><td rowspan="1" colspan="1">0.50</td><td rowspan="1" colspan="1">0.51</td><td rowspan="1" colspan="1">0.48–0.52</td><td rowspan="1" colspan="1">0.48</td><td rowspan="1" colspan="1">0.49</td><td rowspan="1" colspan="1">0.49</td><td rowspan="1" colspan="1">0.51</td><td rowspan="1" colspan="1">0.48–0.51</td></tr><tr><td rowspan="1" colspan="1">
                      <bold><abbrev xmlns:xlink="http://www.w3.org/1999/xlink" xlink:title="head length" xlink:type="simple">HeadL</abbrev>/<abbrev xmlns:xlink="http://www.w3.org/1999/xlink" xlink:title="snout-vent length" xlink:type="simple">SVL</abbrev></bold>
                    </td><td rowspan="1" colspan="1">0.23</td><td rowspan="1" colspan="1">0.23</td><td rowspan="1" colspan="1">0.23</td><td rowspan="1" colspan="1">0.24</td><td rowspan="1" colspan="1">0.24</td><td rowspan="1" colspan="1">0.23–0.24</td><td rowspan="1" colspan="1">0.23</td><td rowspan="1" colspan="1">0.24</td><td rowspan="1" colspan="1">0.24</td><td rowspan="1" colspan="1">0.22</td><td rowspan="1" colspan="1">0.22–0.24</td></tr><tr><td rowspan="1" colspan="1">
                      <bold><abbrev xmlns:xlink="http://www.w3.org/1999/xlink" xlink:title="head width" xlink:type="simple">HeadW</abbrev>/<abbrev xmlns:xlink="http://www.w3.org/1999/xlink" xlink:title="snout-vent length" xlink:type="simple">SVL</abbrev></bold>
                    </td><td rowspan="1" colspan="1">0.17</td><td rowspan="1" colspan="1">0.17</td><td rowspan="1" colspan="1">0.17</td><td rowspan="1" colspan="1">0.18</td><td rowspan="1" colspan="1">0.18</td><td rowspan="1" colspan="1">0.17–0.18</td><td rowspan="1" colspan="1">0.18</td><td rowspan="1" colspan="1">0.19</td><td rowspan="1" colspan="1">0.19</td><td rowspan="1" colspan="1">0.17</td><td rowspan="1" colspan="1">0.17–0.19</td></tr><tr><td rowspan="1" colspan="1">
                      <bold><abbrev xmlns:xlink="http://www.w3.org/1999/xlink" xlink:title="head width" xlink:type="simple">HeadW</abbrev>/<abbrev xmlns:xlink="http://www.w3.org/1999/xlink" xlink:title="head length" xlink:type="simple">HeadL</abbrev></bold>
                    </td><td rowspan="1" colspan="1">0.75</td><td rowspan="1" colspan="1">0.73</td><td rowspan="1" colspan="1">0.75</td><td rowspan="1" colspan="1">0.74</td><td rowspan="1" colspan="1">0.74</td><td rowspan="1" colspan="1">0.73–0.75</td><td rowspan="1" colspan="1">0.79</td><td rowspan="1" colspan="1">0.79</td><td rowspan="1" colspan="1">0.79</td><td rowspan="1" colspan="1">0.75</td><td rowspan="1" colspan="1">0.75–0.79</td></tr><tr><td rowspan="1" colspan="1">
                      <bold><abbrev xmlns:xlink="http://www.w3.org/1999/xlink" xlink:title="snout-eye length" xlink:type="simple">SnEye</abbrev>/<abbrev xmlns:xlink="http://www.w3.org/1999/xlink" xlink:title="head length" xlink:type="simple">HeadL</abbrev></bold>
                    </td><td rowspan="1" colspan="1">0.47</td><td rowspan="1" colspan="1">0.47</td><td rowspan="1" colspan="1">0.47</td><td rowspan="1" colspan="1">0.46</td><td rowspan="1" colspan="1">0.47</td><td rowspan="1" colspan="1">0.46–0.47</td><td rowspan="1" colspan="1">0.47</td><td rowspan="1" colspan="1">0.48</td><td rowspan="1" colspan="1">0.46</td><td rowspan="1" colspan="1">0.48</td><td rowspan="1" colspan="1">0.46–0.48</td></tr><tr><td rowspan="1" colspan="1">
                      <bold><abbrev xmlns:xlink="http://www.w3.org/1999/xlink" xlink:title="naris-eye length" xlink:type="simple">NarEye</abbrev>/<abbrev xmlns:xlink="http://www.w3.org/1999/xlink" xlink:title="head length" xlink:type="simple">HeadL</abbrev></bold>
                    </td><td rowspan="1" colspan="1">0.34</td><td rowspan="1" colspan="1">0.33</td><td rowspan="1" colspan="1">0.33</td><td rowspan="1" colspan="1">0.34</td><td rowspan="1" colspan="1">0.34</td><td rowspan="1" colspan="1">0.33–0.34</td><td rowspan="1" colspan="1">0.36</td><td rowspan="1" colspan="1">0.35</td><td rowspan="1" colspan="1">0.35</td><td rowspan="1" colspan="1">0.33</td><td rowspan="1" colspan="1">0.33–0.36</td></tr><tr><td rowspan="1" colspan="1"><bold><abbrev xmlns:xlink="http://www.w3.org/1999/xlink" xlink:title="eye diameter" xlink:type="simple">EyeD</abbrev>/Head</bold>L</td><td rowspan="1" colspan="1">0.28</td><td rowspan="1" colspan="1">0.27</td><td rowspan="1" colspan="1">0.26</td><td rowspan="1" colspan="1">0.27</td><td rowspan="1" colspan="1">0.27</td><td rowspan="1" colspan="1">0.26–0.28</td><td rowspan="1" colspan="1">0.28</td><td rowspan="1" colspan="1">0.27</td><td rowspan="1" colspan="1">0.27</td><td rowspan="1" colspan="1">0.27</td><td rowspan="1" colspan="1">0.27–0.28</td></tr><tr><td rowspan="1" colspan="1"><bold><abbrev xmlns:xlink="http://www.w3.org/1999/xlink" xlink:title="internarial width" xlink:type="simple">SnW</abbrev>/Hea</bold>dL</td><td rowspan="1" colspan="1">0.17</td><td rowspan="1" colspan="1">0.18</td><td rowspan="1" colspan="1">0.18</td><td rowspan="1" colspan="1">0.16</td><td rowspan="1" colspan="1">0.17</td><td rowspan="1" colspan="1">0.16–0.18</td><td rowspan="1" colspan="1">0.18</td><td rowspan="1" colspan="1">0.19</td><td rowspan="1" colspan="1">0.17</td><td rowspan="1" colspan="1">0.18</td><td rowspan="1" colspan="1">0.17–0.19</td></tr><tr><td rowspan="1" colspan="1">
                      <bold><abbrev xmlns:xlink="http://www.w3.org/1999/xlink" xlink:title="eye diameter" xlink:type="simple">EyeD</abbrev>/<abbrev xmlns:xlink="http://www.w3.org/1999/xlink" xlink:title="naris-eye length" xlink:type="simple">NarEye</abbrev></bold>
                    </td><td rowspan="1" colspan="1">0.83</td><td rowspan="1" colspan="1">0.82</td><td rowspan="1" colspan="1">0.80</td><td rowspan="1" colspan="1">0.80</td><td rowspan="1" colspan="1">0.79</td><td rowspan="1" colspan="1">0.79–0.83</td><td rowspan="1" colspan="1">0.79</td><td rowspan="1" colspan="1">0.79</td><td rowspan="1" colspan="1">0.79</td><td rowspan="1" colspan="1">0.83</td><td rowspan="1" colspan="1">0.79–0.83</td></tr><tr><td rowspan="1" colspan="1">
                      <bold><abbrev xmlns:xlink="http://www.w3.org/1999/xlink" xlink:title="internarial width" xlink:type="simple">SnW</abbrev>/<abbrev xmlns:xlink="http://www.w3.org/1999/xlink" xlink:title="head width" xlink:type="simple">HeadW</abbrev></bold>
                    </td><td rowspan="1" colspan="1">0.22</td><td rowspan="1" colspan="1">0.25</td><td rowspan="1" colspan="1">0.25</td><td rowspan="1" colspan="1">0.21</td><td rowspan="1" colspan="1">0.23</td><td rowspan="1" colspan="1">0.21–0.25</td><td rowspan="1" colspan="1">0.23</td><td rowspan="1" colspan="1">0.24</td><td rowspan="1" colspan="1">0.21</td><td rowspan="1" colspan="1">0.25</td><td rowspan="1" colspan="1">0.21–0.25</td></tr><tr><td rowspan="1" colspan="1"><bold>Dorsal scale row</bold>s</td><td rowspan="1" colspan="1">22–23</td><td rowspan="1" colspan="1">25–27</td><td rowspan="1" colspan="1">23–24</td><td rowspan="1" colspan="1">25–26</td><td rowspan="1" colspan="1">22–23</td><td rowspan="1" colspan="1">22–27</td><td rowspan="1" colspan="1">21–22</td><td rowspan="1" colspan="1">22–24</td><td rowspan="1" colspan="1">22</td><td rowspan="1" colspan="1">23–24</td><td rowspan="1" colspan="1">21–24</td></tr><tr><td rowspan="1" colspan="1"><bold>Ventral scale row</bold>s</td><td rowspan="1" colspan="1">12</td><td rowspan="1" colspan="1">13</td><td rowspan="1" colspan="1">14</td><td rowspan="1" colspan="1">13</td><td rowspan="1" colspan="1">14</td><td rowspan="1" colspan="1">12–14</td><td rowspan="1" colspan="1">16</td><td rowspan="1" colspan="1">13</td><td rowspan="1" colspan="1">13</td><td rowspan="1" colspan="1">16</td><td rowspan="1" colspan="1">13–16</td></tr><tr><td rowspan="1" colspan="1">
                      <bold>Cloacal spurs (CloacS)</bold>
                    </td><td rowspan="1" colspan="1">1</td><td rowspan="1" colspan="1">1</td><td rowspan="1" colspan="1">1</td><td rowspan="1" colspan="1">1</td><td rowspan="1" colspan="1">1</td><td rowspan="1" colspan="1">1–1</td><td rowspan="1" colspan="1">1</td><td rowspan="1" colspan="1">1</td><td rowspan="1" colspan="1">1</td><td rowspan="1" colspan="1">1</td><td rowspan="1" colspan="1">1–1</td></tr><tr><td rowspan="1" colspan="1">
                      <bold>Circumnasal (CircN)</bold>
                    </td><td rowspan="1" colspan="1">3</td><td rowspan="1" colspan="1">3</td><td rowspan="1" colspan="1">3</td><td rowspan="1" colspan="1">3</td><td rowspan="1" colspan="1">3</td><td rowspan="1" colspan="1">3–3</td><td rowspan="1" colspan="1">3</td><td rowspan="1" colspan="1">3</td><td rowspan="1" colspan="1">3</td><td rowspan="1" colspan="1">3</td><td rowspan="1" colspan="1">3–3</td></tr><tr><td rowspan="1" colspan="1">
                      <bold>Scales between supranasals (SnS)</bold>
                    </td><td rowspan="1" colspan="1">3</td><td rowspan="1" colspan="1">3</td><td rowspan="1" colspan="1">3</td><td rowspan="1" colspan="1">3</td><td rowspan="1" colspan="1">3</td><td rowspan="1" colspan="1">3–3</td><td rowspan="1" colspan="1">3</td><td rowspan="1" colspan="1">2</td><td rowspan="1" colspan="1">3</td><td rowspan="1" colspan="1">1</td><td rowspan="1" colspan="1">1–3</td></tr><tr><td rowspan="1" colspan="1">
                      <bold>Supralabials (Sublab)</bold>
                    </td><td rowspan="1" colspan="1">10/10</td><td rowspan="1" colspan="1">10/10</td><td rowspan="1" colspan="1">10/10</td><td rowspan="1" colspan="1">11/10</td><td rowspan="1" colspan="1">10/10</td><td rowspan="1" colspan="1">10–11</td><td rowspan="1" colspan="1">12/12</td><td rowspan="1" colspan="1">12/11</td><td rowspan="1" colspan="1">11/12</td><td rowspan="1" colspan="1">11/11</td><td rowspan="1" colspan="1">11–12</td></tr><tr><td rowspan="1" colspan="1">
                      <bold>Infralabials (Inflab)</bold>
                    </td><td rowspan="1" colspan="1">9/9</td><td rowspan="1" colspan="1">9/9</td><td rowspan="1" colspan="1">9/9</td><td rowspan="1" colspan="1">9/9</td><td rowspan="1" colspan="1">9/9</td><td rowspan="1" colspan="1">9</td><td rowspan="1" colspan="1">10/10</td><td rowspan="1" colspan="1">9/9</td><td rowspan="1" colspan="1">9/10</td><td rowspan="1" colspan="1">10/10</td><td rowspan="1" colspan="1">9–10</td></tr><tr><td rowspan="1" colspan="1">
                      <bold>Chin scale (Chin)</bold>
                    </td><td rowspan="1" colspan="1">4</td><td rowspan="1" colspan="1">7</td><td rowspan="1" colspan="1">7</td><td rowspan="1" colspan="1">7</td><td rowspan="1" colspan="1">4</td><td rowspan="1" colspan="1">4–7</td><td rowspan="1" colspan="1">7</td><td rowspan="1" colspan="1">7</td><td rowspan="1" colspan="1">7</td><td rowspan="1" colspan="1">7</td><td rowspan="1" colspan="1">7</td></tr><tr><td rowspan="1" colspan="1">
                      <bold>Lamella formula</bold>
                    </td><td rowspan="1" colspan="1"/><td rowspan="1" colspan="1"/><td rowspan="1" colspan="1"/><td rowspan="1" colspan="1"/><td rowspan="1" colspan="1"/><td rowspan="1" colspan="1"/><td rowspan="1" colspan="1"/><td rowspan="1" colspan="1"/><td rowspan="1" colspan="1"/><td rowspan="1" colspan="1"/><td rowspan="1" colspan="1"/></tr><tr><td rowspan="1" colspan="1">
                      <bold>forelimbs (pairs only)</bold>
                    </td><td rowspan="1" colspan="1">3-4-4-4</td><td rowspan="1" colspan="1">3-4-4-4</td><td rowspan="1" colspan="1">3-4-4-4</td><td rowspan="1" colspan="1">3-4-4-4</td><td rowspan="1" colspan="1">3-4-4-4</td><td rowspan="1" colspan="1">3-4-4-4</td><td rowspan="1" colspan="1">3-4-4-4</td><td rowspan="1" colspan="1">3-4-4-4</td><td rowspan="1" colspan="1">3-4-4-4</td><td rowspan="1" colspan="1">3-4-4-4</td><td rowspan="1" colspan="1">3-4-4-4</td></tr><tr><td rowspan="1" colspan="1">
                      <bold>hindlimbs (pairs only)</bold>
                    </td><td rowspan="1" colspan="1">4-4-4-4</td><td rowspan="1" colspan="1">4-4-4-4</td><td rowspan="1" colspan="1">4-5-5-5</td><td rowspan="1" colspan="1">4-4-5-4</td><td rowspan="1" colspan="1">4-5-5-5-5</td><td rowspan="1" colspan="1">4-4/5-4/5-4/5</td><td rowspan="1" colspan="1">4-5-5-5</td><td rowspan="1" colspan="1">4-5-5-5</td><td rowspan="1" colspan="1">4-5-5-5</td><td rowspan="1" colspan="1">4-4-5-4</td><td rowspan="1" colspan="1">4-4/5-4/5-4/5</td></tr><tr><td rowspan="1" colspan="1">
                      <bold>First digit</bold>
                    </td><td rowspan="1" colspan="1"/><td rowspan="1" colspan="1"/><td rowspan="1" colspan="1"/><td rowspan="1" colspan="1"/><td rowspan="1" colspan="1"/><td rowspan="1" colspan="1"/><td rowspan="1" colspan="1"/><td rowspan="1" colspan="1"/><td rowspan="1" colspan="1"/><td rowspan="1" colspan="1"/><td rowspan="1" colspan="1"/></tr><tr><td rowspan="1" colspan="1">
                      <bold>forelimbs</bold>
                    </td><td rowspan="1" colspan="1">5</td><td rowspan="1" colspan="1">4</td><td rowspan="1" colspan="1">3</td><td rowspan="1" colspan="1">4</td><td rowspan="1" colspan="1">5</td><td rowspan="1" colspan="1">3–5</td><td rowspan="1" colspan="1">5</td><td rowspan="1" colspan="1">5</td><td rowspan="1" colspan="1">5</td><td rowspan="1" colspan="1">4</td><td rowspan="1" colspan="1">4–5</td></tr><tr><td rowspan="1" colspan="1">
                      <bold>hindlimbs</bold>
                    </td><td rowspan="1" colspan="1">6</td><td rowspan="1" colspan="1">5</td><td rowspan="1" colspan="1">5</td><td rowspan="1" colspan="1">5</td><td rowspan="1" colspan="1">5</td><td rowspan="1" colspan="1">5–6</td><td rowspan="1" colspan="1">4</td><td rowspan="1" colspan="1">5</td><td rowspan="1" colspan="1">5</td><td rowspan="1" colspan="1">4</td><td rowspan="1" colspan="1">4–5</td></tr><tr><td rowspan="1" colspan="1">
                      <bold>Precloacal pores</bold>
                    </td><td rowspan="1" colspan="1">21</td><td rowspan="1" colspan="1">21</td><td rowspan="1" colspan="1">21</td><td rowspan="1" colspan="1">21</td><td rowspan="1" colspan="1">23</td><td rowspan="1" colspan="1">21–23</td><td rowspan="1" colspan="1">0</td><td rowspan="1" colspan="1">0</td><td rowspan="1" colspan="1">0</td><td rowspan="1" colspan="1">0</td><td rowspan="1" colspan="1">0</td></tr></tbody></table></table-wrap></tp:treatment-sec><tp:treatment-sec sec-type="Distribution"><title>Distribution.</title><p><italic><tp:taxon-name><tp:taxon-name-part taxon-name-part-type="genus" reg="Hemiphyllodactylus">Hemiphyllodactylus</tp:taxon-name-part> <tp:taxon-name-part taxon-name-part-type="species" reg="ziegleri">ziegleri</tp:taxon-name-part></tp:taxon-name></italic> sp. nov. is currently only known from the type locality in Nong Vai Village, Co Ma Commune, Son La Province, Vietnam.</p></tp:treatment-sec><tp:treatment-sec sec-type="Etymology"><title>Etymology.</title><p>We name the new species in honor of Prof. Dr. Thomas Ziegler from Cologne Zoo / Institute of Zoology, University of Cologne, Germany for his outstanding contribution to biodiversity research and conservation in Vietnam. For the common names we suggest Ziegler’s Slender Gecko (English) and Thạch sùng dẹp ziegler (Vietnamese).</p></tp:treatment-sec><tp:treatment-sec sec-type="Natural history"><title>Natural history.</title><p>Specimens were found between 19:30 and 22:00, on limestone cliffs and an electric pole in the corn field, ~ 1.0–2.5 m above the ground, at an elevation of 1020 m a.s.l. The surrounding habitat was disturbed evergreen karst forest of medium hardwood and shrub. The humidity was ~ 80–90% and the air temperature ranged from 22 to 29 °C.</p></tp:treatment-sec><tp:treatment-sec sec-type="Comparisons"><title>Comparisons.</title><p>Morphologically, the new species is similar to <italic><tp:taxon-name><tp:taxon-name-part taxon-name-part-type="genus" reg="Hemiphyllodactylus">Hemiphyllodactylus</tp:taxon-name-part> <tp:taxon-name-part taxon-name-part-type="species" reg="bonkowskii">bonkowskii</tp:taxon-name-part></tp:taxon-name></italic>, <italic><tp:taxon-name><tp:taxon-name-part taxon-name-part-type="genus" reg="Hemiphyllodactylus">H.</tp:taxon-name-part> <tp:taxon-name-part taxon-name-part-type="species" reg="houaphanensis">houaphanensis</tp:taxon-name-part></tp:taxon-name></italic>, <italic><tp:taxon-name><tp:taxon-name-part taxon-name-part-type="genus" reg="Hemiphyllodactylus">H.</tp:taxon-name-part> <tp:taxon-name-part taxon-name-part-type="species" reg="kiziriani">kiziriani</tp:taxon-name-part></tp:taxon-name></italic>, <italic><tp:taxon-name><tp:taxon-name-part taxon-name-part-type="genus" reg="Hemiphyllodactylus">H.</tp:taxon-name-part> <tp:taxon-name-part taxon-name-part-type="species" reg="ngocsonensis">ngocsonensis</tp:taxon-name-part></tp:taxon-name></italic>, and <italic><tp:taxon-name><tp:taxon-name-part taxon-name-part-type="genus" reg="Hemiphyllodactylus">H.</tp:taxon-name-part> <tp:taxon-name-part taxon-name-part-type="species" reg="yunnanensis">yunnanensis</tp:taxon-name-part></tp:taxon-name></italic>. However, <italic><tp:taxon-name><tp:taxon-name-part taxon-name-part-type="genus" reg="Hemiphyllodactylus">Hemiphyllodactylus</tp:taxon-name-part> <tp:taxon-name-part taxon-name-part-type="species" reg="ziegleri">ziegleri</tp:taxon-name-part></tp:taxon-name></italic> is distinguished from <italic><tp:taxon-name><tp:taxon-name-part taxon-name-part-type="genus" reg="Hemiphyllodactylus">H.</tp:taxon-name-part> <tp:taxon-name-part taxon-name-part-type="species" reg="bonkowskii">bonkowskii</tp:taxon-name-part></tp:taxon-name></italic> by having a smaller ratio of <abbrev xmlns:xlink="http://www.w3.org/1999/xlink" xlink:title="head width" xlink:type="simple">HeadW</abbrev>/<abbrev xmlns:xlink="http://www.w3.org/1999/xlink" xlink:title="head length" xlink:type="simple">HeadL</abbrev> (0.73–0.79 vs 0.81–0.88 in <italic><tp:taxon-name><tp:taxon-name-part taxon-name-part-type="genus" reg="Hemiphyllodactylus">H.</tp:taxon-name-part> <tp:taxon-name-part taxon-name-part-type="species" reg="bonkowskii">bonkowskii</tp:taxon-name-part></tp:taxon-name></italic>), more precloacal and femoral pores in males (21–23 vs 19 in <italic><tp:taxon-name><tp:taxon-name-part taxon-name-part-type="genus" reg="Hemiphyllodactylus">H.</tp:taxon-name-part> <tp:taxon-name-part taxon-name-part-type="species" reg="bonkowskii">bonkowskii</tp:taxon-name-part></tp:taxon-name></italic>), and the absence of a cream-colored venter (vs present in <italic><tp:taxon-name><tp:taxon-name-part taxon-name-part-type="genus" reg="Hemiphyllodactylus">H.</tp:taxon-name-part> <tp:taxon-name-part taxon-name-part-type="species" reg="bonkowskii">bonkowskii</tp:taxon-name-part></tp:taxon-name></italic>); from <italic><tp:taxon-name><tp:taxon-name-part taxon-name-part-type="genus" reg="Hemiphyllodactylus">H.</tp:taxon-name-part> <tp:taxon-name-part taxon-name-part-type="species" reg="houaphanensis">houaphanensis</tp:taxon-name-part></tp:taxon-name></italic> by having a greater ratio of <abbrev xmlns:xlink="http://www.w3.org/1999/xlink" xlink:title="ear diameter" xlink:type="simple">EarD</abbrev>/<abbrev xmlns:xlink="http://www.w3.org/1999/xlink" xlink:title="eye diameter" xlink:type="simple">EyeD</abbrev> (0.34–0.37 vs 0.30–0.33 in <italic><tp:taxon-name><tp:taxon-name-part taxon-name-part-type="genus" reg="Hemiphyllodactylus">H.</tp:taxon-name-part> <tp:taxon-name-part taxon-name-part-type="species" reg="houaphanensis">houaphanensis</tp:taxon-name-part></tp:taxon-name></italic>), smaller ratio of <abbrev xmlns:xlink="http://www.w3.org/1999/xlink" xlink:title="head length" xlink:type="simple">HeadL</abbrev>/<abbrev xmlns:xlink="http://www.w3.org/1999/xlink" xlink:title="snout-vent length" xlink:type="simple">SVL</abbrev> (0.22–0.24 vs 0.25–0.28 in <italic><tp:taxon-name><tp:taxon-name-part taxon-name-part-type="genus" reg="Hemiphyllodactylus">H.</tp:taxon-name-part> <tp:taxon-name-part taxon-name-part-type="species" reg="houaphanensis">houaphanensis</tp:taxon-name-part></tp:taxon-name></italic>), greater ratio of <abbrev xmlns:xlink="http://www.w3.org/1999/xlink" xlink:title="snout-eye length" xlink:type="simple">SnEye</abbrev>/<abbrev xmlns:xlink="http://www.w3.org/1999/xlink" xlink:title="head length" xlink:type="simple">HeadL</abbrev> (0.46–0.48 vs 0.37–0.39 in <italic><tp:taxon-name><tp:taxon-name-part taxon-name-part-type="genus" reg="Hemiphyllodactylus">H.</tp:taxon-name-part> <tp:taxon-name-part taxon-name-part-type="species" reg="houaphanensis">houaphanensis</tp:taxon-name-part></tp:taxon-name></italic>), smaller ratio of <abbrev xmlns:xlink="http://www.w3.org/1999/xlink" xlink:title="eye diameter" xlink:type="simple">EyeD</abbrev>/<abbrev xmlns:xlink="http://www.w3.org/1999/xlink" xlink:title="naris-eye length" xlink:type="simple">NarEye</abbrev> (0.79–0.83 vs 0.89–0.96 in <italic><tp:taxon-name><tp:taxon-name-part taxon-name-part-type="genus" reg="Hemiphyllodactylus">H.</tp:taxon-name-part> <tp:taxon-name-part taxon-name-part-type="species" reg="houaphanensis">houaphanensis</tp:taxon-name-part></tp:taxon-name></italic>), fewer precloacal and femoral pores in adult males (21–23 vs 25 in <italic><tp:taxon-name><tp:taxon-name-part taxon-name-part-type="genus" reg="Hemiphyllodactylus">H.</tp:taxon-name-part> <tp:taxon-name-part taxon-name-part-type="species" reg="houaphanensis">houaphanensis</tp:taxon-name-part></tp:taxon-name></italic>), fewer chin scales (4–7 vs 8–9 in <italic><tp:taxon-name><tp:taxon-name-part taxon-name-part-type="genus" reg="Hemiphyllodactylus">H.</tp:taxon-name-part> <tp:taxon-name-part taxon-name-part-type="species" reg="houaphanensis">houaphanensis</tp:taxon-name-part></tp:taxon-name></italic>), and more circumnasal scales (3 vs 2 in <italic><tp:taxon-name><tp:taxon-name-part taxon-name-part-type="genus" reg="Hemiphyllodactylus">H.</tp:taxon-name-part> <tp:taxon-name-part taxon-name-part-type="species" reg="houaphanensis">houaphanensis</tp:taxon-name-part></tp:taxon-name></italic>); from <italic><tp:taxon-name><tp:taxon-name-part taxon-name-part-type="genus" reg="Hemiphyllodactylus">H.</tp:taxon-name-part> <tp:taxon-name-part taxon-name-part-type="species" reg="kiziriani">kiziriani</tp:taxon-name-part></tp:taxon-name></italic> by having a greater ratio of <abbrev xmlns:xlink="http://www.w3.org/1999/xlink" xlink:title="head length" xlink:type="simple">HeadL</abbrev>/<abbrev xmlns:xlink="http://www.w3.org/1999/xlink" xlink:title="snout-vent length" xlink:type="simple">SVL</abbrev> (0.22–0.24 vs 0.17–0.18 in <italic><tp:taxon-name><tp:taxon-name-part taxon-name-part-type="genus" reg="Hemiphyllodactylus">H.</tp:taxon-name-part> <tp:taxon-name-part taxon-name-part-type="species" reg="kiziriani">kiziriani</tp:taxon-name-part></tp:taxon-name></italic>), smaller ratio of <abbrev xmlns:xlink="http://www.w3.org/1999/xlink" xlink:title="head width" xlink:type="simple">HeadW</abbrev>/<abbrev xmlns:xlink="http://www.w3.org/1999/xlink" xlink:title="head length" xlink:type="simple">HeadL</abbrev> (0.73–0.79 vs 0.93–1.10 in <italic><tp:taxon-name><tp:taxon-name-part taxon-name-part-type="genus" reg="Hemiphyllodactylus">H.</tp:taxon-name-part> <tp:taxon-name-part taxon-name-part-type="species" reg="kiziriani">kiziriani</tp:taxon-name-part></tp:taxon-name></italic>), fewer circumnasal scales (3 vs 4 in <italic><tp:taxon-name><tp:taxon-name-part taxon-name-part-type="genus" reg="Hemiphyllodactylus">H.</tp:taxon-name-part> <tp:taxon-name-part taxon-name-part-type="species" reg="kiziriani">kiziriani</tp:taxon-name-part></tp:taxon-name></italic>), more precloacal and femoral pores in males (21–23 vs 10–13 in <italic><tp:taxon-name><tp:taxon-name-part taxon-name-part-type="genus" reg="Hemiphyllodactylus">H.</tp:taxon-name-part> <tp:taxon-name-part taxon-name-part-type="species" reg="kiziriani">kiziriani</tp:taxon-name-part></tp:taxon-name></italic>); from <italic><tp:taxon-name><tp:taxon-name-part taxon-name-part-type="genus" reg="Hemiphyllodactylus">H.</tp:taxon-name-part> <tp:taxon-name-part taxon-name-part-type="species" reg="ngocsonensis">ngocsonensis</tp:taxon-name-part></tp:taxon-name></italic> by having a smaller ratio of <abbrev xmlns:xlink="http://www.w3.org/1999/xlink" xlink:title="head width" xlink:type="simple">HeadW</abbrev>/<abbrev xmlns:xlink="http://www.w3.org/1999/xlink" xlink:title="head length" xlink:type="simple">HeadL</abbrev> (0.73–0.79 vs 0.80–0.87 in <italic><tp:taxon-name><tp:taxon-name-part taxon-name-part-type="genus" reg="Hemiphyllodactylus">H.</tp:taxon-name-part> <tp:taxon-name-part taxon-name-part-type="species" reg="ngocsonensis">ngocsonensis</tp:taxon-name-part></tp:taxon-name></italic>), more precloacal and femoral pores in males (21–23 vs 20 in <italic><tp:taxon-name><tp:taxon-name-part taxon-name-part-type="genus" reg="Hemiphyllodactylus">H.</tp:taxon-name-part> <tp:taxon-name-part taxon-name-part-type="species" reg="ngocsonensis">ngocsonensis</tp:taxon-name-part></tp:taxon-name></italic>), and more dorsal scale rows (22–27 vs 19–21 in <italic><tp:taxon-name><tp:taxon-name-part taxon-name-part-type="genus" reg="Hemiphyllodactylus">H.</tp:taxon-name-part> <tp:taxon-name-part taxon-name-part-type="species" reg="ngocsonensis">ngocsonensis</tp:taxon-name-part></tp:taxon-name></italic>); and from <italic><tp:taxon-name><tp:taxon-name-part taxon-name-part-type="genus" reg="Hemiphyllodactylus">H.</tp:taxon-name-part> <tp:taxon-name-part taxon-name-part-type="species" reg="yunnanensis">yunnanensis</tp:taxon-name-part></tp:taxon-name></italic> Boulenger by having more dorsal scale rows (21–27 vs 8–14 in <italic><tp:taxon-name><tp:taxon-name-part taxon-name-part-type="genus" reg="Hemiphyllodactylus">H.</tp:taxon-name-part> <tp:taxon-name-part taxon-name-part-type="species" reg="yunnanensis">yunnanensis</tp:taxon-name-part></tp:taxon-name></italic>), more ventral scale rows (12–16 vs 5–7 in <italic><tp:taxon-name><tp:taxon-name-part taxon-name-part-type="genus" reg="Hemiphyllodactylus">H.</tp:taxon-name-part> <tp:taxon-name-part taxon-name-part-type="species" reg="yunnanensis">yunnanensis</tp:taxon-name-part></tp:taxon-name></italic>), more precloacal and femoral pores in adult males (21–23 vs 0–20 in <italic><tp:taxon-name><tp:taxon-name-part taxon-name-part-type="genus" reg="Hemiphyllodactylus">H.</tp:taxon-name-part> <tp:taxon-name-part taxon-name-part-type="species" reg="yunnanensis">yunnanensis</tp:taxon-name-part></tp:taxon-name></italic>), and greater ratios of <abbrev xmlns:xlink="http://www.w3.org/1999/xlink" xlink:title="internarial width" xlink:type="simple">SnW</abbrev>/<abbrev xmlns:xlink="http://www.w3.org/1999/xlink" xlink:title="head width" xlink:type="simple">HeadW</abbrev>, <abbrev xmlns:xlink="http://www.w3.org/1999/xlink" xlink:title="eye diameter" xlink:type="simple">EyeD</abbrev>/<abbrev xmlns:xlink="http://www.w3.org/1999/xlink" xlink:title="naris-eye length" xlink:type="simple">NarEye</abbrev>, <abbrev xmlns:xlink="http://www.w3.org/1999/xlink" xlink:title="internarial width" xlink:type="simple">SnW</abbrev>/<abbrev xmlns:xlink="http://www.w3.org/1999/xlink" xlink:title="head length" xlink:type="simple">HeadL</abbrev>, and <abbrev xmlns:xlink="http://www.w3.org/1999/xlink" xlink:title="eye diameter" xlink:type="simple">EyeD</abbrev>/<abbrev xmlns:xlink="http://www.w3.org/1999/xlink" xlink:title="head length" xlink:type="simple">HeadL</abbrev> (0.21–0.25 vs 0.15–0.19, 0.79–0.83 vs 0.64–0.72, 0.16–0.19 vs 0.13–0.15, and 0.27–0.28 vs 0.20–0.24, respectively in <italic><tp:taxon-name><tp:taxon-name-part taxon-name-part-type="genus" reg="Hemiphyllodactylus">H.</tp:taxon-name-part> <tp:taxon-name-part taxon-name-part-type="species" reg="yunnanensis">yunnanensis</tp:taxon-name-part></tp:taxon-name></italic>).</p><p><italic><tp:taxon-name><tp:taxon-name-part taxon-name-part-type="genus" reg="Hemiphyllodactylus">Hemiphyllodactylus</tp:taxon-name-part> <tp:taxon-name-part taxon-name-part-type="species" reg="ziegleri">ziegleri</tp:taxon-name-part></tp:taxon-name></italic> sp. nov. differs from <italic><tp:taxon-name><tp:taxon-name-part taxon-name-part-type="genus" reg="Hemiphyllodactylus">H.</tp:taxon-name-part> <tp:taxon-name-part taxon-name-part-type="species" reg="banaensis">banaensis</tp:taxon-name-part></tp:taxon-name></italic> Ngo, Grismer, Pham &amp; Wood by having fewer scales between supranasals (2–3 vs 4–11 in <italic><tp:taxon-name><tp:taxon-name-part taxon-name-part-type="genus" reg="Hemiphyllodactylus">H.</tp:taxon-name-part> <tp:taxon-name-part taxon-name-part-type="species" reg="banaensis">banaensis</tp:taxon-name-part></tp:taxon-name></italic>) and more dorsal scale rows (21–27 vs 17–20 in <italic><tp:taxon-name><tp:taxon-name-part taxon-name-part-type="genus" reg="Hemiphyllodactylus">H.</tp:taxon-name-part> <tp:taxon-name-part taxon-name-part-type="species" reg="banaensis">banaensis</tp:taxon-name-part></tp:taxon-name></italic>); from <italic><tp:taxon-name><tp:taxon-name-part taxon-name-part-type="genus" reg="Hemiphyllodactylus">H.</tp:taxon-name-part> <tp:taxon-name-part taxon-name-part-type="species" reg="changningensis">changningensis</tp:taxon-name-part></tp:taxon-name></italic> Guo, Zhou, Yan &amp; Li by having more dorsal scale rows (21–27 vs 11–15 in <italic><tp:taxon-name><tp:taxon-name-part taxon-name-part-type="genus" reg="Hemiphyllodactylus">H.</tp:taxon-name-part> <tp:taxon-name-part taxon-name-part-type="species" reg="changningensis">changningensis</tp:taxon-name-part></tp:taxon-name></italic>), and more ventral scale rows (12–16 vs 6–8 in <italic><tp:taxon-name><tp:taxon-name-part taxon-name-part-type="genus" reg="Hemiphyllodactylus">H.</tp:taxon-name-part> <tp:taxon-name-part taxon-name-part-type="species" reg="changningensis">changningensis</tp:taxon-name-part></tp:taxon-name></italic>); from <italic><tp:taxon-name><tp:taxon-name-part taxon-name-part-type="genus" reg="Hemiphyllodactylus">H.</tp:taxon-name-part> <tp:taxon-name-part taxon-name-part-type="species" reg="dushanensis">dushanensis</tp:taxon-name-part></tp:taxon-name></italic> Zhou &amp; Liu by having fewer chin scales (4–7 vs 8–10 in <italic><tp:taxon-name><tp:taxon-name-part taxon-name-part-type="genus" reg="Hemiphyllodactylus">H.</tp:taxon-name-part> <tp:taxon-name-part taxon-name-part-type="species" reg="dushanensis">dushanensis</tp:taxon-name-part></tp:taxon-name></italic>), more dorsal scale rows (21–27 vs 14–15 in <italic><tp:taxon-name><tp:taxon-name-part taxon-name-part-type="genus" reg="Hemiphyllodactylus">H.</tp:taxon-name-part> <tp:taxon-name-part taxon-name-part-type="species" reg="dushanensis">dushanensis</tp:taxon-name-part></tp:taxon-name></italic>), more ventral scale rows (12–16 vs 8–9 in <italic><tp:taxon-name><tp:taxon-name-part taxon-name-part-type="genus" reg="Hemiphyllodactylus">H.</tp:taxon-name-part> <tp:taxon-name-part taxon-name-part-type="species" reg="dushanensis">dushanensis</tp:taxon-name-part></tp:taxon-name></italic>), and fewer precloacal and femoral pores in males (21–23 vs 24–26 in <italic><tp:taxon-name><tp:taxon-name-part taxon-name-part-type="genus" reg="Hemiphyllodactylus">H.</tp:taxon-name-part> <tp:taxon-name-part taxon-name-part-type="species" reg="dushanensis">dushanensis</tp:taxon-name-part></tp:taxon-name></italic>); from <italic><tp:taxon-name><tp:taxon-name-part taxon-name-part-type="genus" reg="Hemiphyllodactylus">H.</tp:taxon-name-part> <tp:taxon-name-part taxon-name-part-type="species" reg="dupanglingensis">dupanglingensis</tp:taxon-name-part></tp:taxon-name></italic> by having more dorsal scale rows (21–27 vs 14–15 in <italic><tp:taxon-name><tp:taxon-name-part taxon-name-part-type="genus" reg="Hemiphyllodactylus">H.</tp:taxon-name-part> <tp:taxon-name-part taxon-name-part-type="species" reg="dupanglingensis">dupanglingensis</tp:taxon-name-part></tp:taxon-name></italic>), more ventral scale rows (12–16 vs 10–11 in <italic><tp:taxon-name><tp:taxon-name-part taxon-name-part-type="genus" reg="Hemiphyllodactylus">H.</tp:taxon-name-part> <tp:taxon-name-part taxon-name-part-type="species" reg="dupanglingensis">dupanglingensis</tp:taxon-name-part></tp:taxon-name></italic>), and fewer chin scales (4–7 vs 11 in <italic><tp:taxon-name><tp:taxon-name-part taxon-name-part-type="genus" reg="Hemiphyllodactylus">H.</tp:taxon-name-part> <tp:taxon-name-part taxon-name-part-type="species" reg="dupanglingensis">dupanglingensis</tp:taxon-name-part></tp:taxon-name></italic>); from <italic><tp:taxon-name><tp:taxon-name-part taxon-name-part-type="genus" reg="Hemiphyllodactylus">H.</tp:taxon-name-part> <tp:taxon-name-part taxon-name-part-type="species" reg="hongkongensis">hongkongensis</tp:taxon-name-part></tp:taxon-name></italic> Sung, Lee, Ng, Zhang &amp; Yang by having more dorsal scale rows (21–27 vs 12–15 in <italic><tp:taxon-name><tp:taxon-name-part taxon-name-part-type="genus" reg="Hemiphyllodactylus">H.</tp:taxon-name-part> <tp:taxon-name-part taxon-name-part-type="species" reg="hongkongensis">hongkongensis</tp:taxon-name-part></tp:taxon-name></italic>), more ventral scale rows (12–16 vs 9–10 in <italic><tp:taxon-name><tp:taxon-name-part taxon-name-part-type="genus" reg="Hemiphyllodactylus">H.</tp:taxon-name-part> <tp:taxon-name-part taxon-name-part-type="species" reg="hongkongensis">hongkongensis</tp:taxon-name-part></tp:taxon-name></italic>), and fewer precloacal and femoral pores in males (21–23 vs 24–25 in <italic><tp:taxon-name><tp:taxon-name-part taxon-name-part-type="genus" reg="Hemiphyllodactylus">H.</tp:taxon-name-part> <tp:taxon-name-part taxon-name-part-type="species" reg="hongkongensis">hongkongensis</tp:taxon-name-part></tp:taxon-name></italic>); from <italic><tp:taxon-name><tp:taxon-name-part taxon-name-part-type="genus" reg="Hemiphyllodactylus">H.</tp:taxon-name-part> <tp:taxon-name-part taxon-name-part-type="species" reg="huishuiensis">huishuiensis</tp:taxon-name-part></tp:taxon-name></italic> Yan, Lin, Guo, Li &amp; Zhou by having fewer chin scales (4–7 vs 8–10 in <italic><tp:taxon-name><tp:taxon-name-part taxon-name-part-type="genus" reg="Hemiphyllodactylus">H.</tp:taxon-name-part> <tp:taxon-name-part taxon-name-part-type="species" reg="huishuiensis">huishuiensis</tp:taxon-name-part></tp:taxon-name></italic>), more dorsal scale rows (21–27 vs 13–15 in <italic><tp:taxon-name><tp:taxon-name-part taxon-name-part-type="genus" reg="Hemiphyllodactylus">H.</tp:taxon-name-part> <tp:taxon-name-part taxon-name-part-type="species" reg="huishuiensis">huishuiensis</tp:taxon-name-part></tp:taxon-name></italic>), and more ventral scale rows (12–16 vs 7–9 in <italic><tp:taxon-name><tp:taxon-name-part taxon-name-part-type="genus" reg="Hemiphyllodactylus">H.</tp:taxon-name-part> <tp:taxon-name-part taxon-name-part-type="species" reg="huishuiensis">huishuiensis</tp:taxon-name-part></tp:taxon-name></italic>); from <italic><tp:taxon-name><tp:taxon-name-part taxon-name-part-type="genus" reg="Hemiphyllodactylus">H.</tp:taxon-name-part> <tp:taxon-name-part taxon-name-part-type="species" reg="indosobrinus">indosobrinus</tp:taxon-name-part></tp:taxon-name></italic> Eliades, Phimmachak, Sivongxay, Siler &amp; Stuart by having fewer supralabials (10–12 vs 15 in <italic><tp:taxon-name><tp:taxon-name-part taxon-name-part-type="genus" reg="Hemiphyllodactylus">H.</tp:taxon-name-part> <tp:taxon-name-part taxon-name-part-type="species" reg="indosobrinus">indosobrinus</tp:taxon-name-part></tp:taxon-name></italic>), fewer dorsal scale rows (21–27 vs 30 in <italic><tp:taxon-name><tp:taxon-name-part taxon-name-part-type="genus" reg="Hemiphyllodactylus">H.</tp:taxon-name-part> <tp:taxon-name-part taxon-name-part-type="species" reg="indosobrinus">indosobrinus</tp:taxon-name-part></tp:taxon-name></italic>), and digital lamellae formula 3444 (forefoot) (vs 4554 in <italic><tp:taxon-name><tp:taxon-name-part taxon-name-part-type="genus" reg="Hemiphyllodactylus">H.</tp:taxon-name-part> <tp:taxon-name-part taxon-name-part-type="species" reg="indosobrinus">indosobrinus</tp:taxon-name-part></tp:taxon-name></italic>); from <italic><tp:taxon-name><tp:taxon-name-part taxon-name-part-type="genus" reg="Hemiphyllodactylus">H.</tp:taxon-name-part> <tp:taxon-name-part taxon-name-part-type="species" reg="jinpingensis">jinpingensis</tp:taxon-name-part></tp:taxon-name></italic> Zhou &amp; Liu by having more dorsal scale rows (21–27 vs 11–12 in <italic><tp:taxon-name><tp:taxon-name-part taxon-name-part-type="genus" reg="Hemiphyllodactylus">H.</tp:taxon-name-part> <tp:taxon-name-part taxon-name-part-type="species" reg="jinpingensis">jinpingensis</tp:taxon-name-part></tp:taxon-name></italic>) and more ventral scale rows (12–16 vs 5–7 in <italic><tp:taxon-name><tp:taxon-name-part taxon-name-part-type="genus" reg="Hemiphyllodactylus">H.</tp:taxon-name-part> <tp:taxon-name-part taxon-name-part-type="species" reg="jinpingensis">jinpingensis</tp:taxon-name-part></tp:taxon-name></italic>); from <italic><tp:taxon-name><tp:taxon-name-part taxon-name-part-type="genus" reg="Hemiphyllodactylus">H.</tp:taxon-name-part> <tp:taxon-name-part taxon-name-part-type="species" reg="khpoh">khpoh</tp:taxon-name-part></tp:taxon-name></italic> Grismer, Sinovas, Quah, Thi, Chourn, Chhin, Hun, Cobos, Geissler, Ching &amp; Murdoch by having fewer chin scales (4–7 vs 16 in <italic><tp:taxon-name><tp:taxon-name-part taxon-name-part-type="genus" reg="Hemiphyllodactylus">H.</tp:taxon-name-part> <tp:taxon-name-part taxon-name-part-type="species" reg="khpoh">khpoh</tp:taxon-name-part></tp:taxon-name></italic>), and more dorsal scale rows (21–27 vs 15 in <italic><tp:taxon-name><tp:taxon-name-part taxon-name-part-type="genus" reg="Hemiphyllodactylus">H.</tp:taxon-name-part> <tp:taxon-name-part taxon-name-part-type="species" reg="khpoh">khpoh</tp:taxon-name-part></tp:taxon-name></italic>); from <italic><tp:taxon-name><tp:taxon-name-part taxon-name-part-type="genus" reg="Hemiphyllodactylus">H.</tp:taxon-name-part> <tp:taxon-name-part taxon-name-part-type="species" reg="laowozhenensis">laowozhenensis</tp:taxon-name-part></tp:taxon-name></italic> Zhou, Wang, Cui, Zhang, Shen, Li, Liu &amp; Rao by having fewer chin scales (4–7 vs 10–11 in <italic><tp:taxon-name><tp:taxon-name-part taxon-name-part-type="genus" reg="Hemiphyllodactylus">H.</tp:taxon-name-part> <tp:taxon-name-part taxon-name-part-type="species" reg="laowozhenensis">laowozhenensis</tp:taxon-name-part></tp:taxon-name></italic>), fewer circumnasal scales (2–3 vs 6 in <italic><tp:taxon-name><tp:taxon-name-part taxon-name-part-type="genus" reg="Hemiphyllodactylus">H.</tp:taxon-name-part> <tp:taxon-name-part taxon-name-part-type="species" reg="laowozhenensis">laowozhenensis</tp:taxon-name-part></tp:taxon-name></italic>), more dorsal scale rows (21–27 vs 15–16 in <italic><tp:taxon-name><tp:taxon-name-part taxon-name-part-type="genus" reg="Hemiphyllodactylus">H.</tp:taxon-name-part> <tp:taxon-name-part taxon-name-part-type="species" reg="laowozhenensis">laowozhenensis</tp:taxon-name-part></tp:taxon-name></italic>), and more ventral scale rows (12–16 vs 9 in <tp:taxon-name><tp:taxon-name-part taxon-name-part-type="genus" reg="Hemiphyllodactylus"/><tp:taxon-name-part taxon-name-part-type="species">laowozhenensis</tp:taxon-name-part></tp:taxon-name>); from <italic><tp:taxon-name><tp:taxon-name-part taxon-name-part-type="genus" reg="Hemiphyllodactylus">H.</tp:taxon-name-part> <tp:taxon-name-part taxon-name-part-type="species" reg="longlingensis">longlingensis</tp:taxon-name-part></tp:taxon-name></italic> Zhou &amp; Liu by having fewer circumnasal scales (2–3 vs 4–5 in <italic><tp:taxon-name><tp:taxon-name-part taxon-name-part-type="genus" reg="Hemiphyllodactylus">H.</tp:taxon-name-part> <tp:taxon-name-part taxon-name-part-type="species" reg="longlingensis">longlingensis</tp:taxon-name-part></tp:taxon-name></italic>), more dorsal scale rows (21–27 vs 10–14 in <italic><tp:taxon-name><tp:taxon-name-part taxon-name-part-type="genus" reg="Hemiphyllodactylus">H.</tp:taxon-name-part> <tp:taxon-name-part taxon-name-part-type="species" reg="longlingensis">longlingensis</tp:taxon-name-part></tp:taxon-name></italic>), more ventral scale rows (12–16 vs 6–7), and the presence of anteriorly projecting arms on postsacral (vs absent in <italic><tp:taxon-name><tp:taxon-name-part taxon-name-part-type="genus" reg="Hemiphyllodactylus">H.</tp:taxon-name-part> <tp:taxon-name-part taxon-name-part-type="species" reg="longlingensis">longlingensis</tp:taxon-name-part></tp:taxon-name></italic>); from <italic><tp:taxon-name><tp:taxon-name-part taxon-name-part-type="genus" reg="Hemiphyllodactylus">H.</tp:taxon-name-part> <tp:taxon-name-part taxon-name-part-type="species" reg="lungcuensis">lungcuensis</tp:taxon-name-part></tp:taxon-name></italic> by having fewer chin scales (4–7 vs 8–10 in <italic><tp:taxon-name><tp:taxon-name-part taxon-name-part-type="genus" reg="Hemiphyllodactylus">H.</tp:taxon-name-part> <tp:taxon-name-part taxon-name-part-type="species" reg="lungcuensis">lungcuensis</tp:taxon-name-part></tp:taxon-name></italic>), more dorsal scale rows (21–27 vs 12–17 in <italic><tp:taxon-name><tp:taxon-name-part taxon-name-part-type="genus" reg="Hemiphyllodactylus">H.</tp:taxon-name-part> <tp:taxon-name-part taxon-name-part-type="species" reg="lungcuensis">lungcuensis</tp:taxon-name-part></tp:taxon-name></italic>), and more ventral scale rows (12–16 vs 6–11 in <italic><tp:taxon-name><tp:taxon-name-part taxon-name-part-type="genus" reg="Hemiphyllodactylus">H.</tp:taxon-name-part> <tp:taxon-name-part taxon-name-part-type="species" reg="lungcuensis">lungcuensis</tp:taxon-name-part></tp:taxon-name></italic>); from <italic><tp:taxon-name><tp:taxon-name-part taxon-name-part-type="genus" reg="Hemiphyllodactylus">H.</tp:taxon-name-part> <tp:taxon-name-part taxon-name-part-type="species" reg="nahangensis">nahangensis</tp:taxon-name-part></tp:taxon-name></italic> by having fewer chin scales (4–7 vs 8–9 in <italic><tp:taxon-name><tp:taxon-name-part taxon-name-part-type="genus" reg="Hemiphyllodactylus">H.</tp:taxon-name-part> <tp:taxon-name-part taxon-name-part-type="species" reg="nahangensis">nahangensis</tp:taxon-name-part></tp:taxon-name></italic>), more subdigital lamellae on the first finger (3–5 vs 3 in <italic><tp:taxon-name><tp:taxon-name-part taxon-name-part-type="genus" reg="Hemiphyllodactylus">H.</tp:taxon-name-part> <tp:taxon-name-part taxon-name-part-type="species" reg="nahangensis">nahangensis</tp:taxon-name-part></tp:taxon-name></italic>), and a higher number of subdigital lamellae on the first toe (4–5 vs 3 in <italic><tp:taxon-name><tp:taxon-name-part taxon-name-part-type="genus" reg="Hemiphyllodactylus">H.</tp:taxon-name-part> <tp:taxon-name-part taxon-name-part-type="species" reg="nahangensis">nahangensis</tp:taxon-name-part></tp:taxon-name></italic>); from <italic><tp:taxon-name><tp:taxon-name-part taxon-name-part-type="genus" reg="Hemiphyllodactylus">H.</tp:taxon-name-part> <tp:taxon-name-part taxon-name-part-type="species" reg="serpispecus">serpispecus</tp:taxon-name-part></tp:taxon-name></italic> Eliades, Phimmachak, Sivongxay, Siler &amp; Stuart by having more ventral scale rows (12–16 vs 10 in <italic><tp:taxon-name><tp:taxon-name-part taxon-name-part-type="genus" reg="Hemiphyllodactylus">H.</tp:taxon-name-part> <tp:taxon-name-part taxon-name-part-type="species" reg="serpispecus">serpispecus</tp:taxon-name-part></tp:taxon-name></italic>), more precloacal and femoral pores in males (21–23 vs 11 in <italic><tp:taxon-name><tp:taxon-name-part taxon-name-part-type="genus" reg="Hemiphyllodactylus">H.</tp:taxon-name-part> <tp:taxon-name-part taxon-name-part-type="species" reg="serpispecus">serpispecus</tp:taxon-name-part></tp:taxon-name></italic>), and fewer cloacal spurs (1 vs 2 in <italic><tp:taxon-name><tp:taxon-name-part taxon-name-part-type="genus" reg="Hemiphyllodactylus">H.</tp:taxon-name-part> <tp:taxon-name-part taxon-name-part-type="species" reg="serpispecus">serpispecus</tp:taxon-name-part></tp:taxon-name></italic>); from <italic><tp:taxon-name><tp:taxon-name-part taxon-name-part-type="genus" reg="Hemiphyllodactylus">H.</tp:taxon-name-part> <tp:taxon-name-part taxon-name-part-type="species" reg="typus">typus</tp:taxon-name-part></tp:taxon-name></italic> Bleeker by having fewer chin scales (4–7 vs 9–14 in <italic><tp:taxon-name><tp:taxon-name-part taxon-name-part-type="genus" reg="Hemiphyllodactylus">H.</tp:taxon-name-part> <tp:taxon-name-part taxon-name-part-type="species" reg="typus">typus</tp:taxon-name-part></tp:taxon-name></italic>) and more dorsal scale rows (21–27 vs 12–19 in <italic><tp:taxon-name><tp:taxon-name-part taxon-name-part-type="genus" reg="Hemiphyllodactylus">H.</tp:taxon-name-part> <tp:taxon-name-part taxon-name-part-type="species" reg="typus">typus</tp:taxon-name-part></tp:taxon-name></italic>); from <italic><tp:taxon-name><tp:taxon-name-part taxon-name-part-type="genus" reg="Hemiphyllodactylus">H.</tp:taxon-name-part> <tp:taxon-name-part taxon-name-part-type="species" reg="vanhoensis">vanhoensis</tp:taxon-name-part></tp:taxon-name></italic> by having a greater ratio of <abbrev xmlns:xlink="http://www.w3.org/1999/xlink" xlink:title="head width" xlink:type="simple">HeadW</abbrev>/<abbrev xmlns:xlink="http://www.w3.org/1999/xlink" xlink:title="head length" xlink:type="simple">HeadL</abbrev> (0.73–0.79 vs 0.68–0.72 in <italic><tp:taxon-name><tp:taxon-name-part taxon-name-part-type="genus" reg="Hemiphyllodactylus">H.</tp:taxon-name-part> <tp:taxon-name-part taxon-name-part-type="species" reg="vanhoensis">vanhoensis</tp:taxon-name-part></tp:taxon-name></italic>), more dorsal scale rows (22–27 vs 15–19 in <italic><tp:taxon-name><tp:taxon-name-part taxon-name-part-type="genus" reg="Hemiphyllodactylus">H.</tp:taxon-name-part> <tp:taxon-name-part taxon-name-part-type="species" reg="vanhoensis">vanhoensis</tp:taxon-name-part></tp:taxon-name></italic>), fewer circumnasal scales (3 vs 5–6 in <italic><tp:taxon-name><tp:taxon-name-part taxon-name-part-type="genus" reg="Hemiphyllodactylus">H.</tp:taxon-name-part> <tp:taxon-name-part taxon-name-part-type="species" reg="vanhoensis">vanhoensis</tp:taxon-name-part></tp:taxon-name></italic>), and more precloacal and femoral pores in males (21–23 vs 0 in <italic><tp:taxon-name><tp:taxon-name-part taxon-name-part-type="genus" reg="Hemiphyllodactylus">H.</tp:taxon-name-part> <tp:taxon-name-part taxon-name-part-type="species" reg="vanhoensis">vanhoensis</tp:taxon-name-part></tp:taxon-name></italic>); from <italic><tp:taxon-name><tp:taxon-name-part taxon-name-part-type="genus" reg="Hemiphyllodactylus">H.</tp:taxon-name-part> <tp:taxon-name-part taxon-name-part-type="species" reg="xiengkhouangensis">xiengkhouangensis</tp:taxon-name-part></tp:taxon-name></italic> by having fewer chin scales (4–7 vs 8–9 in <italic><tp:taxon-name><tp:taxon-name-part taxon-name-part-type="genus" reg="Hemiphyllodactylus">H.</tp:taxon-name-part> <tp:taxon-name-part taxon-name-part-type="species" reg="xiengkhouangensis">xiengkhouangensis</tp:taxon-name-part></tp:taxon-name></italic>), more dorsal scale rows (22–27 vs 19–20 in <italic><tp:taxon-name><tp:taxon-name-part taxon-name-part-type="genus" reg="Hemiphyllodactylus">H.</tp:taxon-name-part> <tp:taxon-name-part taxon-name-part-type="species" reg="xiengkhouangensis">xiengkhouangensis</tp:taxon-name-part></tp:taxon-name></italic>), and more ventral scale rows (12–16 vs 9–11 in <italic><tp:taxon-name><tp:taxon-name-part taxon-name-part-type="genus" reg="Hemiphyllodactylus">H.</tp:taxon-name-part> <tp:taxon-name-part taxon-name-part-type="species" reg="xiengkhouangensis">xiengkhouangensis</tp:taxon-name-part></tp:taxon-name></italic>); from <italic><tp:taxon-name><tp:taxon-name-part taxon-name-part-type="genus" reg="Hemiphyllodactylus">H.</tp:taxon-name-part> <tp:taxon-name-part taxon-name-part-type="species" reg="yenchauensis">yenchauensis</tp:taxon-name-part></tp:taxon-name></italic> by having more precloacal and femoral pores in males (21–23 vs 0 in <italic><tp:taxon-name><tp:taxon-name-part taxon-name-part-type="genus" reg="Hemiphyllodactylus">H.</tp:taxon-name-part> <tp:taxon-name-part taxon-name-part-type="species" reg="yenchauensis">yenchauensis</tp:taxon-name-part></tp:taxon-name></italic>) and more dorsal scale rows (22–27 vs 21 in <italic><tp:taxon-name><tp:taxon-name-part taxon-name-part-type="genus" reg="Hemiphyllodactylus">H.</tp:taxon-name-part> <tp:taxon-name-part taxon-name-part-type="species" reg="yenchauensis">yenchauensis</tp:taxon-name-part></tp:taxon-name></italic>); and from <italic><tp:taxon-name><tp:taxon-name-part taxon-name-part-type="genus" reg="Hemiphyllodactylus">H.</tp:taxon-name-part> <tp:taxon-name-part taxon-name-part-type="species" reg="zugi">zugi</tp:taxon-name-part></tp:taxon-name></italic> by having fewer chin scales (4–7 vs 9–12 in <italic><tp:taxon-name><tp:taxon-name-part taxon-name-part-type="genus" reg="Hemiphyllodactylus">H.</tp:taxon-name-part> <tp:taxon-name-part taxon-name-part-type="species" reg="zugi">zugi</tp:taxon-name-part></tp:taxon-name></italic>).</p></tp:treatment-sec></tp:taxon-treatment>
