# Supplementary material for: Hemiphyllodactylus ziegleri sp. nov. (Squamata, Gekkonidae), a new karst-dwelling gecko species from Son La Province, Vietnam
Source: Zookeys. 2026 Feb 4;1268:75–94. doi: 10.3897/zookeys.1268.174678 (PMC12895188; doi:10.3897/zookeys.1268.174678)
Supplement: Supplementary material 2 — Morphological data used for statistical analyses [file zookeys-1268-075_article-174678__-s002.csv]

Species	SVL	AG	HL	HW	SN	NE	ED	SW	CS	CN	SL	IL	VS	DS	SL1F	SL1T	BodBands	PreOrbStrp	DorBodPatrn	VenBodPatrn	VenTalPatrn
zeigleri sp. nov.	41.8	21.8	9.67	7.08	4.59	3.2	2.62	1.75	7	3	10	9	13	26	4	5	Yes	No	No	No	Yes
zeigleri sp. nov.	41.9	20.08	9.62	7.24	4.51	3.24	2.68	1.59	4	3	10	9	12	22.5	5	6	Yes	No	No	No	Yes
zeigleri sp. nov.	41.3	20.68	9.69	7.22	4.58	3.22	2.56	1.77	7	3	10	9	14	23.5	3	5	Yes	No	No	No	Yes
zeigleri sp. nov.	38.7	19.5	9.32	6.94	4.3	3.2	2.55	1.48	7	3	10.5	9	13	25.5	4	5	Yes	No	No	No	Yes
zeigleri sp. nov.	40	20.3	9.54	7.02	4.45	3.29	2.6	1.6	4	3	10	9	14	23.5	5	5	Yes	No	No	No	Yes
zeigleri sp. nov.	49.3	23.8	11.5	9.1	5.45	4.09	3.23	2.06	7	3	12	10	16	21.5	5	4	Yes	No	No	No	Yes
zeigleri sp. nov.	47.2	23	11.35	9	5.44	3.94	3.11	2.12	7	3	11.5	9	13	23	5	5	Yes	No	No	No	Yes
zeigleri sp. nov.	47	23.2	11.26	8.9	5.15	3.92	3.09	1.89	7	3	11.5	9.5	13	22	5	5	Yes	No	No	No	Yes
zeigleri sp. nov.	47.5	24.05	10.6	7.96	5.06	3.5	2.9	1.96	7	3	11	10	16	23.5	4	4	Yes	No	No	No	Yes
bonkowskii	45.8	23.6	10.5	8.6	4.9	3.2	3.1	1.9	7	3	10	10	13	24.5	5	5	Yes	Yes	No	Yes	No
bonkowskii	40.7	20.9	9.6	7.9	4	3.1	2.9	1.9	7	3	9	9	15	25	5	5	Yes	Yes	No	Yes	No
bonkowskii	44.9	21.5	10.3	8.54	4.7	3.33	2.7	2.1	5	3	9	9	15	25	5	5	Yes	Yes	No	Yes	No
bonkowskii	45.4	22.5	10.5	9.2	5.1	3.6	3.1	2.1	7	3	9.5	8	15	25.5	5	4	Yes	Yes	No	Yes	No
bonkowskii	48	26.7	11.6	9.4	5.2	3.6	3.1	2.4	7	3	10	10.5	14	25	5	5	Yes	Yes	No	Yes	No
bonkowskii	36.6	17.6	8.9	7.1	4	2.9	2.3	1.7	6	3	10	9	14	26	5	5	Yes	Yes	No	Yes	No
houaphanensis	45.7	36.5	23.9	11.6	8.5	4.5	3.4	3	8	2	12	8	10	18	3	4	Yes	Yes	No	No	Yes
houaphanensis	39.5	33.9	19.2	10.9	6.8	4.1	2.8	2.7	9	2	12	11	11	18	4	4	Yes	Yes	No	No	Yes
houaphanensis	25.9	21.9	11.3	7.4	4.9	2.7	2.1	2	8	2	11	9	13	23	4	4	Yes	Yes	No	No	Yes
kiziriani	40.1	19.7	7.4	6.7	4.2	3.2	2.7	1.7	9	4	11	10.5	13.5	21.5	5	5	Yes	Yes	No	Yes	No
kiziriani	35.1	16.4	6	6.3	3.8	3	2.5	1.3	9	4	11	9	14.5	26	5	5	Yes	Yes	No	Yes	No
kiziriani	37.6	18.8	6.7	6.9	3.5	2.7	2.4	1.4	7	4	10	10	13.5	22.5	5	5	Yes	Yes	No	Yes	No
kiziriani	36.2	18.8	6.3	7.2	3.8	2.8	2.7	1.3	6	4	10.5	9	14	23.5	5	5	Yes	Yes	No	Yes	No
kiziriani	40.8	20.7	7.1	6.8	3.9	3.1	2.9	1.4	6	4	10.5	10	11.5	20.5	5	5	Yes	Yes	No	Yes	No
kiziriani	36.3	16.4	6.1	6.7	3.8	2.9	2.4	1.3	9	4	11	10.5	13.5	23.5	5	5	Yes	Yes	No	Yes	No
kiziriani	40	20.1	6.3	7.4	4	3	2.4	1.3	6	4	10	10	11	18	5	5	Yes	Yes	No	Yes	No
kiziriani	40.8	19.2	7.3	6.8	4.1	3.3	2.6	1.4	8	4	11	9	12	24	5	5	Yes	Yes	No	Yes	No
kiziriani	36.7	19	6.2	6.6	3.8	3	2.4	1.4	8	4	10	10.5	13	25	5	5	Yes	Yes	No	Yes	No
kiziriani	40.1	22	7.3	7.3	4.4	3.3	2.7	1.5	9	4	10.5	9.5	12.5	23.5	5	5	Yes	Yes	No	Yes	No
ngocsonensis	45.5	23.6	9.8	8.5	4.5	3.3	2.8	1.7	8	3	10.5	10	14	20.5	5	5	No	Yes	No	Yes	NA
ngocsonensis	45.9	23.7	10.2	8.2	4.9	3.8	2.8	1.8	6	3	10	10	13	20.5	4	5	No	Yes	No	Yes	NA
ngocsonensis	46	23.1	10.5	8.6	4.6	3.3	2.7	1.7	8	3	10	9	15	19.5	5	5	No	Yes	No	Yes	NA
ngocsonensis	46.9	22.6	10.5	8.5	4.57	3.1	2.8	1.8	8	3	10	9.5	14	19.5	5	6	No	Yes	No	Yes	NA
yenchauensis	39.1	20.8	11.6	7	3.7	3	2.5	1.5	7	2	10.5	10	11	21	5	5	Yes	Yes	Yes	Yes	Yes
yenchauensis	30.7	15.3	8.3	5.6	3	2.4	2	1.4	10	3	11	11	12	21	4.5	5.5	Yes	Yes	Yes	Yes	Yes
