# Supplementary material for: Hemiphyllodactylus ziegleri sp. nov. (Squamata, Gekkonidae), a new karst-dwelling gecko species from Son La Province, Vietnam
Source: Zookeys. 2026 Feb 4;1268:75–94. doi: 10.3897/zookeys.1268.174678 (PMC12895188; doi:10.3897/zookeys.1268.174678)
Supplement: Supplementary material 3 — Pair-wise genetic divergence between species included in this study [file zookeys-1268-075_article-174678__-s003.xlsx]

## Sheet: Sheet1
		1	2	3	4	5	6	7	8	9	10	11	12	13	14	15	16	17	18	19	20	21	22	23	24	25	26	27	28	29	30	31	32	33	34	35	36	37	38	39	40	41	42	43	44	45	46	47	48
1	Hemiphyllodactypus ziegleri sp. nov. Hd15	-
2	Hemiphyllodactypus ziegleri sp. nov. Hd16	0.972	-
3	Hemiphyllodactypus ziegleri sp. nov. Hd17	0.81	1.459	-
4	Hemiphyllodactypus ziegleri sp. nov. Hd19	0	0.986	0.815	-
5	KF219783 H. banaensis	24.176	24.157	24.169	24.372	-
6	MT415553 H. bonkowskii	21.88	21.556	21.578	21.839	12.871	-
7	MT415554 H. bonkowskii	21.556	21.232	21.253	21.507	13.084	0.486	-
8	KP732437 H. changningensis	26.607	26.604	26.594	26.366	26.922	26.239	26.235	-
9	KP732438 H. changningensis	26.601	26.599	26.589	26.36	26.902	26.235	26.231	0.372	-
10	MT576070 H. dupanglingensis	23.245	22.912	23.103	23.38	16.801	15.57	15.901	24.579	24.579	-
11	MT576071 H. dupanglingensis	23.245	22.912	23.103	23.38	16.801	15.57	15.901	24.579	24.579	0	-
12	PP540022 H. gengmaensis	26.256	26.094	26.275	25.903	28.219	26.094	25.77	7.842	7.837	24.912	24.912	-
13	PP540023 H. gengmaensis	26.256	26.094	26.275	25.903	28.219	26.094	25.77	7.842	7.837	24.912	24.912	0	-
14	KF219760 H. harterti	31.442	31.118	30.977	31.348	32.121	29.011	29.173	29.947	29.942	29.601	29.601	28.039	28.039	-
15	KF219761 H. harterti	30.632	30.308	30.166	30.526	31.51	28.525	29.011	28.643	28.641	28.422	28.422	26.58	26.58	3.728	-
16	MF893330 H. hongkongensis	22.455	22.13	22.316	22.571	15.943	14.751	15.077	24.359	24.361	7.7	7.7	23.258	23.258	29.352	28.533	-
17	MF893333 H. hongkongensis	23.277	22.951	23.136	23.407	15.98	15.737	16.062	24.367	24.372	8.876	8.876	24.243	24.243	30.497	29.351	1.311	-
18	PQ008303 H. houaphanensis	21.88	21.556	21.254	21.964	20.221	17.018	17.018	25.676	25.674	17.412	17.412	25.77	25.77	29.66	29.498	16.899	18.214	-
19	PQ008304 H. houaphanensis	21.394	21.07	20.768	21.472	19.99	16.856	16.856	25.487	25.486	17.246	17.246	25.608	25.608	29.173	29.011	17.063	18.378	0.972	-
20	KU519707 H. huishuiensis	22.896	22.694	22.687	22.865	16.044	16.23	16.219	25.651	25.651	6.73	6.73	26.172	26.172	31.583	30.289	8.59	8.638	18.422	18.238	-
21	KU519710 H. huishuiensis	23.108	22.904	22.9	23.073	15.866	16.052	16.041	25.836	25.465	6.926	6.926	26.364	26.364	31.598	30.483	8.596	8.65	18.058	17.873	1.301	-
22	PQ477984 H. jinhongensis	27.877	28.039	27.248	27.727	26.921	24.149	24.149	18.268	18.26	24.264	24.264	17.99	17.99	29.822	28.687	24.597	25.906	24.311	24.149	26.529	26.539	-
23	PQ477989 H. jinhongensis	27.877	28.039	27.248	27.727	26.921	24.149	24.149	18.268	18.26	24.264	24.264	17.99	17.99	29.822	28.687	24.597	25.906	24.311	24.149	26.529	26.539	0	-
24	PQ046265 H. khpoh	26.896	26.569	26.259	26.37	27.956	24.746	24.584	27.314	27.304	28.042	28.042	25.741	25.741	32.974	32.482	28.129	29.124	23.438	23.437	28.525	28.542	27.378	27.378	-
25	KJ676800 H. kiziriani	22.042	21.88	21.903	21.983	23.527	21.07	21.07	25.869	25.683	20.56	20.56	26.256	26.256	32.253	31.929	20.647	21.467	21.394	21.394	21.791	21.247	27.391	27.391	28.017	-
26	KJ676801 H. kiziriani	22.528	22.366	22.389	22.476	23.759	21.232	21.232	26.433	26.247	20.891	20.891	26.418	26.418	32.577	32.253	20.646	21.466	21.718	21.718	22.167	21.623	27.715	27.715	28.343	0.486	-
27	PQ819179 H. laowozhenensis	28.201	27.715	27.898	28.207	29.323	25.284	25.446	17.558	17.552	27.928	27.928	16.532	16.532	30.794	29.66	26.057	27.204	25.77	25.932	29.171	28.808	18.476	18.476	28.527	27.715	28.039	-
28	PQ819180 H. laowozhenensis	28.201	27.715	27.898	28.207	29.323	25.284	25.446	17.558	17.552	27.928	27.928	16.532	16.532	30.794	29.66	26.057	27.204	25.77	25.932	29.171	28.808	18.476	18.476	28.527	27.715	28.039	0	-
29	PV296340 H. lingshuiensis	22.853	22.528	22.714	22.804	18.227	15.721	16.045	25.687	25.684	9.376	9.376	26.742	26.742	30.47	29.173	10.007	11.158	18.963	19.125	9.895	9.716	25.284	25.284	27.535	21.394	21.394	26.904	26.904	-
30	PQ477980 H. longlingensis	28.363	27.715	27.9	28.361	29.919	24.635	24.473	17.523	17.517	28.084	28.084	16.856	16.856	30.956	29.498	26.545	27.856	25.77	25.608	29.513	29.149	18.152	18.152	28.21	27.553	27.877	3.728	3.728	27.553	-
31	PQ477981 H. longlingensis	28.363	27.715	27.9	28.361	29.919	24.635	24.473	17.523	17.517	28.084	28.084	16.856	16.856	30.956	29.498	26.545	27.856	25.77	25.608	29.513	29.149	18.152	18.152	28.21	27.553	27.877	3.728	3.728	27.553	0	-
32	OR067853 H. lungcuensis	22.69	22.366	22.551	22.664	17.25	14.911	15.235	25.468	25.468	7.033	7.033	25.77	25.77	29.984	28.849	7.209	8.524	17.828	17.666	5.965	6.9	24.473	24.473	28.689	21.556	21.556	27.877	27.877	8.59	28.039	28.039	-
33	OR067854 H. lungcuensis	22.69	22.366	22.551	22.664	17.25	14.911	15.235	25.468	25.468	7.033	7.033	25.77	25.77	29.984	28.849	7.209	8.524	17.828	17.666	5.965	6.9	24.473	24.473	28.689	21.556	21.556	27.877	27.877	8.59	28.039	28.039	0	-
34	MT711191 H. nahangensis	22.366	22.042	22.227	22.471	15.066	14.1	14.425	25.68	25.676	6.356	6.356	25.932	25.932	30.308	28.687	7.375	8.69	17.18	16.856	6.522	6.344	24.635	24.635	27.21	21.232	21.556	27.391	27.391	8.59	27.391	27.391	6.159	6.159	-
35	MT711192 H. nahangensis	21.718	21.394	21.579	21.813	15.513	15.073	15.397	25.874	25.871	6.696	6.696	26.094	26.094	30.632	29.335	7.539	8.854	17.99	17.666	6.916	6.736	25.284	25.284	27.368	21.718	21.718	27.877	27.877	8.104	27.877	27.877	5.997	5.997	1.783	-
36	MT415551 H. ngocsonensis	21.718	21.394	21.579	21.476	14.655	13.776	14.1	24.925	24.921	7.688	7.688	24.959	24.959	30.794	29.66	9.499	10.813	18.314	17.828	8	8.199	24.149	24.149	27.046	20.908	21.232	26.742	26.742	10.697	26.58	26.58	7.618	7.618	7.455	8.266	-
37	MT415552 H. ngocsonensis	23.501	23.177	23.362	23.324	16.428	15.559	15.883	27.015	27.012	8.702	8.702	26.418	26.418	31.605	31.118	10.161	11.475	19.125	18.963	8.598	8.61	25.77	25.77	28.016	21.07	21.232	27.391	27.391	10.859	27.877	27.877	8.428	8.428	8.104	8.752	2.593	-
38	MT656373 H. pardalis	25.284	24.797	24.981	25.101	26.364	23.339	23.177	26.614	26.613	26.437	26.437	25.284	25.284	29.335	28.363	24.922	25.906	23.987	23.339	26.611	26.24	27.229	27.229	24.573	26.742	27.229	26.256	26.256	24.635	25.932	25.932	24.797	24.797	24.959	24.959	24.797	26.094	-
39	MT656374 H. pardalis	25.284	24.797	24.981	25.101	26.364	23.339	23.177	26.614	26.613	26.437	26.437	25.284	25.284	29.335	28.363	24.922	25.906	23.987	23.339	26.611	26.24	27.229	27.229	24.573	26.742	27.229	26.256	26.256	24.635	25.932	25.932	24.797	24.797	24.959	24.959	24.797	26.094	0	-
40	MK307996 H. serpispecus	22.042	21.718	21.74	21.84	11.252	7.455	6.969	26.42	26.416	16.258	16.258	26.256	26.256	29.822	29.011	15.737	16.723	18.801	18.314	15.638	15.458	24.311	24.311	25.238	22.528	22.69	25.932	25.932	16.532	25.122	25.122	15.073	15.073	14.263	15.559	13.29	14.749	23.339	23.339	-
41	KF219798 H. typus	22.916	22.7	22.91	22.89	14.873	14.592	14.98	24.799	24.611	7.077	7.077	26.184	26.184	29.772	28.413	8.474	8.553	18.121	18.119	7.187	6.847	25.373	25.373	28.56	21.318	21.529	27.532	27.532	8.468	28.501	28.501	6.659	6.659	4.541	4.765	8.659	9.618	26.575	26.575	15.707	-
42	PQ008305 H. vanhoensis	22.018	21.696	21.714	22.135	12.219	3.26	3.096	27.372	27.372	16.096	16.096	26.255	26.255	29.039	28.554	14.599	15.582	17.302	17.135	15.875	15.69	24.963	24.963	24.224	21.038	20.873	25.937	25.937	15.827	25.61	25.61	15.007	15.007	14.843	15.166	14.347	15.811	23.653	23.653	8.305	15.575	-
43	PQ008306 H. vanhoensis	22.178	21.848	21.871	22.3	12.339	3.479	3.313	27.467	27.463	15.774	15.774	26.32	26.32	29.467	28.973	14.421	15.429	17.726	17.56	15.921	15.729	25.48	25.48	24.769	21.037	20.872	26.154	26.154	15.9	25.818	25.818	15.067	15.067	14.752	15.079	14.233	15.718	24.031	24.031	8.457	15.773	0.166	-
44	NUOL R.2025.01 H. xiengkhouangensis	22.513	22.191	22.209	22.628	9.927	10.762	11.249	26.253	26.253	15.416	15.416	25.605	25.605	28.875	27.899	14.274	15.582	16.805	16.802	14.763	14.978	23.492	23.492	26.383	23.008	23.167	26.094	26.094	17.289	26.586	26.586	14.839	14.839	14.185	14.836	13.702	15.004	23.489	23.489	10.6	14.856	11.419	11.828	-
45	VNUF R.2025. 02 H. xiengkhouangensis	22.417	22.094	22.114	22.53	9.909	10.806	11.296	26.248	26.246	15.404	15.404	25.354	25.354	28.624	27.649	14.154	15.466	16.693	16.691	14.747	14.957	23.403	23.403	26.144	22.908	23.067	26.012	26.012	17.178	26.505	26.505	14.719	14.719	14.065	14.716	13.583	14.885	23.402	23.402	10.643	14.836	11.471	11.884	0	-
46	ON676161 H. yanshanensis	22.853	22.528	22.712	22.835	16.925	15.559	15.559	25.163	24.782	7.698	7.698	24.959	24.959	30.47	29.335	8.528	9.844	17.666	17.504	4.902	4.724	25.608	25.608	28.185	23.177	23.501	27.229	27.229	9.724	27.715	27.715	6.969	6.969	7.293	7.293	8.104	9.4	24.959	24.959	16.207	7.003	15.005	15.253	15.485	15.365	-
47	ON676164 H. yanshanensis	22.853	22.528	22.712	22.835	16.925	15.559	15.559	25.163	24.782	7.698	7.698	24.959	24.959	30.47	29.335	8.528	9.844	17.666	17.504	4.902	4.724	25.608	25.608	28.185	23.177	23.501	27.229	27.229	9.724	27.715	27.715	6.969	6.969	7.293	7.293	8.104	9.4	24.959	24.959	16.207	7.003	15.005	15.253	15.485	15.365	0	-
48	VNUF R.2025.05 H. yenchauensis	23.171	22.838	22.859	23.293	13.467	4.643	4.477	27.516	27.515	17.71	17.71	26.431	26.431	28.764	28.259	15.875	16.874	19.543	19.048	17.1	16.916	24.793	24.793	25.403	21.164	20.995	26.106	26.106	17.055	25.767	25.767	16.404	16.404	15.407	15.733	15.4	17.075	24.342	24.342	8.475	16.862	3.833	3.764	11.787	11.774	17.07	17.07	-
49	VNUF R.2025.06 H. yenchauensis	23.703	23.374	23.395	23.834	13.283	5.595	5.429	27.354	27.351	17.407	17.407	26.631	26.631	29.283	28.952	16.454	17.444	19.771	19.278	16.938	16.756	25.165	25.165	25.77	21.886	21.72	26.471	26.471	17.623	26.136	26.136	16.967	16.967	15.976	16.142	15.967	17.625	25.024	25.024	9.055	16.699	4.785	4.726	12.36	12.082	17.625	17.625	0.827
50	FJ971016 H. yunnanensis dushanensis	24.596	24.39	24.392	24.586	17.448	15.099	15.466	25.279	25.279	5.064	5.064	26.926	26.926	30.843	29.362	7.675	7.743	18.241	18.057	6.32	6.506	26.344	26.344	29.864	21.048	21.048	29.35	29.35	8.21	29.513	29.513	5.969	5.969	6.359	5.814	8.201	9.173	27.539	27.539	16.021	6.616	14.745	14.558	16.461	16.441	7.527	7.527	16.356
51	FJ971017 H. yunnanensis dushanensis	24.783	24.577	24.578	24.774	17.452	15.285	15.652	25.465	25.465	5.249	5.249	27.113	27.113	31.031	29.548	7.86	7.925	18.427	18.243	6.506	6.691	26.534	26.534	30.057	21.233	21.234	29.538	29.538	8.396	29.701	29.701	6.154	6.154	6.546	6	8.389	9.36	27.725	27.725	15.839	6.621	14.93	14.75	16.646	16.627	7.713	7.713	16.542
52	MW039150 H. zalonicus	26.315	25.825	26.008	26.113	29.434	25.344	25.181	14.623	14.238	25.972	25.972	13.018	13.018	29.893	28.918	25.137	26.457	25.663	25.339	26.808	26.239	17.566	17.566	27.111	26.643	26.808	17.238	17.238	26.637	16.584	16.584	26.319	26.319	25.499	25.339	25.17	26.64	26.98	26.98	25.67	27.626	26.336	26.388	25.022	24.934	26.323	26.323	25.515
53	MW111434 H. zayuensis	27.848	27.036	27.22	27.665	29.068	25.41	25.247	13.911	13.908	25.712	25.712	13.03	13.03	28.984	28.335	24.391	25.709	24.597	24.271	26.707	26.526	18.579	18.579	26.537	25.895	26.056	17.258	17.258	26.715	16.116	16.116	25.738	25.738	24.601	24.601	25.254	26.388	25.74	25.74	26.06	26.382	26.568	26.622	25.252	25.165	26.558	26.558	25.914
54	MW111435 H. zayuensis	27.685	26.872	27.383	27.5	29.281	25.574	25.411	13.723	13.72	25.88	25.88	12.867	12.867	28.984	28.335	24.557	25.875	24.76	24.435	26.892	26.711	18.742	18.742	26.702	26.059	26.22	17.095	17.095	26.878	15.954	15.954	25.901	25.901	24.765	24.765	25.417	26.551	25.904	25.904	26.224	26.574	26.733	26.789	25.417	25.33	26.721	26.721	26.08
55	KF575152 H. zugi	23.339	23.015	23.2	23.466	15.97	14.911	15.235	25.336	25.33	4.527	4.527	25.284	25.284	29.984	29.011	6.724	8.04	16.856	17.018	6.556	6.198	24.311	24.311	27.534	20.746	21.07	27.553	27.553	8.59	27.877	27.877	7.618	7.618	6.483	6.969	8.428	9.4	25.608	25.608	15.559	6.922	15.006	15.092	14.838	14.719	7.455	7.455	17.064
56	KF575153 H. zugi	23.339	23.015	23.2	23.468	16.177	15.073	15.397	25.71	25.705	4.358	4.358	25.77	25.77	29.822	28.849	6.886	8.201	16.856	17.018	6.557	6.198	24.797	24.797	27.863	20.421	20.746	27.391	27.391	8.428	28.039	28.039	7.455	7.455	6.159	6.645	8.266	8.914	25.284	25.284	15.397	6.727	14.843	14.925	14.836	14.718	7.293	7.293	17.23
57	MW929173 H. zhutangxiangensis	25.284	24.959	24.98	24.925	25.498	23.339	23.339	15.701	15.698	25.743	25.743	15.073	15.073	29.335	27.715	25.402	26.714	23.987	23.825	26.548	26.747	19.125	19.125	25.082	27.391	27.715	15.559	15.559	26.742	15.721	15.721	25.932	25.932	25.932	25.608	25.284	26.418	24.635	24.635	24.473	25.786	23.975	24.17	24.795	24.711	26.904	26.904	24.467
58	MW929174 H. zhutangxiangensis	25.284	24.959	24.98	24.925	25.498	23.339	23.339	15.701	15.698	25.743	25.743	15.073	15.073	29.335	27.715	25.402	26.714	23.987	23.825	26.548	26.747	19.125	19.125	25.082	27.391	27.715	15.559	15.559	26.742	15.721	15.721	25.932	25.932	25.932	25.608	25.284	26.418	24.635	24.635	24.473	25.786	23.975	24.17	24.795	24.711	26.904	26.904	24.467
[truncated: 10 more columns]
